# Supplementary material for: Biological Nitrification Inhibitors with Antagonistic and Synergistic Effects on Growth of Ammonia Oxidisers and Soil Nitrification
Source: Microb Ecol. 2024 Nov 20;87(1):143. doi: 10.1007/s00248-024-02456-2 (PMC11579066; doi:10.1007/s00248-024-02456-2)
Supplement: Supplementary file 1 — Supplementary material 1: pH adjustments by metabolites (XLSX 11 kb) [file 248_2024_2456_MOESM1_ESM.xlsx]

## Sheet: PH Tests and adjustments
Title	Biological Nitrification Inhibitors with Antagonistic and Synergistic Effects on Growth of Ammonia Oxidisers and Soil Nitrification
Authors	Sulemana Issifu1, Prashamsha Acharya1, Jasmeet Kaur-Bhambra2, Cecile Gubry-Rangin2, Frank Rasche1,3	1Institute of Agricultural Sciences in the Tropics (Hans-Ruthenberg-Institute), University of Hohenheim, Garbenstr. 13, 70599 Stuttgart, Germany. 2School of Biological Sciences, Cruickshank Building, Room 1.13, University of Aberdeen, St Machar Drive, Aberdeen, AB24 3UU, Scotland. 3International Institute of Tropical Agriculture (IITA), P.O. Box 30772-00100, Nairobi, Kenya. Corresponding authors:…
Journal	Microbial Ecology
Adjustment to ~ 8						Adjustment to ~ 7.5
Original pH of media is 8
		PH Buffer µL						PH Buffer µL
METABOLITE µM	PH EFFECT	NaCO3	10% HCl			METABOLITE µM	PH EFFECT	NaCO3	10% HCl
Syringic acid 800	7.14	15				Control	8		1.7
Syringic acid 400	7.5	7
Vanillin 200	7.9					Caffeic acid 500	7.47
2,6 DHBA 1000	7	15				Caffeic acid 200	7.85		1.25
2,6 DHBA 2000	6.77	26				Phenylalanine	8		1.7
Phenylalanine 500	8					Vanillic acid + phenylalanine 200	7.8		1.3
Phenylalanine 1000	8					Caffeic acid + phenylalanine 200	7.75		1.2
Phenylalanine 200	8					Vanillin + vanillic acid	7.64		1
Methyl syringate 500	7.9					Caffeic aid + vanillic acid	7.57		0.6
Methyl syringate 1000	7.83					Vanillin + caffeic acid	7.54		0.5
						Vanillic acid	7.87		1.25

## Sheet: Sheet2
1Institute of Agricultural Sciences in the Tropics (Hans-Ruthenberg-Institute), University of Hohenheim, Garbenstr. 13, 70599 Stuttgart, Germany. 2School of Biological Sciences, Cruickshank Building, Room 1.13, University of Aberdeen, St Machar Drive, Aberdeen, AB24 3UU, Scotland. 3International Institute of Tropical Agriculture (IITA), P.O. Box 30772-00100, Nairobi, Kenya. Corresponding authors:…
