# Supplementary material for: Biological Nitrification Inhibitors with Antagonistic and Synergistic Effects on Growth of Ammonia Oxidisers and Soil Nitrification
Source: Microb Ecol. 2024 Nov 20;87(1):143. doi: 10.1007/s00248-024-02456-2 (PMC11579066; doi:10.1007/s00248-024-02456-2)
Supplement: Supplementary file 2 — Supplementary material 2: Calculations of %Relative Nitrification Inhibition (XLSX 32 kb) [file 248_2024_2456_MOESM2_ESM.xlsx]

## Sheet: authors
Sulemana Issifu1, Prashamsha Acharya1, Jasmeet Kaur-Bhambra2,4, Cecile Gubry-Rangin2, Frank Rasche1,3
1Institute of Agricultural Sciences in the Tropics (Hans-Ruthenberg-Institute), University of Hohenheim, Garbenstr. 13, 70599 Stuttgart, Germany.
2School of Biological Sciences, Cruickshank Building, Room 1.13, University of Aberdeen, St Machar Drive, Aberdeen, AB24 3UU, Scotland.
3International Institute of Tropical Agriculture (IITA), P.O. Box 30772-00100, Nairobi, Kenya.
4Present address: Department of Plant and Environmental Sciences, University of Copenhagen, Thorvaldsensvej 40, 1871 Frederiksberg C, Denmark.
Corresponding authors: Frank Rasche (f.rasche@cgiar.org) and Cecile Gubry-Rangin (c.rangin@abdn.ac.uk)

## Sheet: %RNI - NO3 accumulation
	0			4			7			11			14			18					0	4	7	11	14	18
Control	3.6592	3.60033	3.75928	5.08472	6.30446	5.9981	9.95996	10.2865	14.0803	17.9514	20.086	20.7642	26.8409	26.8064	26.3811	16.1516	20.3581	21.3723
Average	3.67294			5.79576			11.4423			19.6005			26.6762			19.294
SE	0.0463934			0.366355			1.32239			0.847495			0.147858			1.59823
Benzoic acid	2.7731	3.25684	3.39728	5.92692	3.78805	5.92692	10.1194	6.15344	10.9814	28.2039	10.2293	4.70356	3.13998	12.2598	6.3528	4.09605	6.97034	1.22177
	0.244991	0.113287	0.0750506	-0.0226305	0.34641	-0.0226305	0.115613	0.462218	0.0402818	-0.438937	0.478111	0.760029	0.882293	0.54042	0.761855	0.787703	0.63873	0.936676
% RNI	24.4991	11.3287	7.50506	-2.26305	34.641	-2.26305	11.5613	46.2218	4.02818	-43.8937	47.8111	76.0029	88.2293	54.042	76.1855	78.7703	63.873	93.6676
se	5.14715			12.3014			12.9923			36.1937			10.0115			8.60098
Av se	16.9496
Phenylanine	3.49437	3.91233	4.03595	4.44365	6.52571	4.52875	11.718	12.1317	12.7196	20.9438	18.4601	12.2559	27.3352	28.2433	27.749	38.0983	27.524	28.3387
	0.0486159	-0.0651774	-0.0988346	0.233293	-0.125946	0.218611	-0.0241018	-0.0602543	-0.111629	-0.0685311	0.0581837	0.374716	-0.0247059	-0.0587483	-0.0402189	-0.974623	-0.426559	-0.468784
	4.86159	-6.51774	-9.88346	23.3293	-12.5946	21.8611	-2.41018	-6.02543	-11.1629	-6.85311	5.81837	37.4716	-2.47059	-5.87483	-4.02189	-97.4623	-42.6559	-46.8784
	4.46115			11.7376			2.5394			13.1807			0.984005			17.6073
	8.57786
Vanillic acid	3.78739	4.03707	3.05398	7.1575	4.22754	4.22754	5.02718	4.89797	5.21057	10.669	12.6983	11.7259	19.165	6.60999	16.5509	12.6977	12.4606	12.5792
	-0.0311623	-0.0991383	0.168518	-0.234955	0.27058	0.27058	0.560649	0.571941	0.544621	0.455678	0.352143	0.401754	0.281569	0.752213	0.379563	0.34188	0.354171	0.348026
	-3.11623	-9.91383	16.8518	-23.4955	27.058	27.058	56.0649	57.1941	54.4621	45.5678	35.2143	40.1754	28.1569	75.2213	37.9563	34.188	35.4171	34.8026
	8.03232			16.8512			0.792611			2.98967			14.3368			0.354806
	4.61846
Vanillin	3.4675	2.49222	3.01497	10.5563	5.63392	12.0798	6.44016	6.71109	6.1734	6.71177	5.91271	6.0015	9.37167	7.98872	5.15537	6.95807	6.70458	3.83029
	0.0559323	0.321464	0.179139	-0.821376	0.0279231	-1.08425	0.43716	0.413483	0.460474	0.657572	0.698339	0.693809	0.648687	0.700529	0.806742	0.639365	0.652504	0.801477
	5.59323	32.1464	17.9139	-82.1376	2.79231	-108.425	43.716	41.3483	46.0474	65.7572	69.8339	69.3809	64.8687	70.0529	80.6742	63.9365	65.2504	80.1477
	7.67186			33.5605			1.35653			1.29005			4.65177			5.1986
	3.12424
Caffeic acid	13.1657	15.8341	17.2151	15.5372	17.3831	6.24922	7.94901	7.35298	8.11157	14.1676	8.906	12.4996	12.8827	12.1659	7.77252	11.8555	9.47592	18.4627
	-2.58451	-3.31101	-3.687	-1.68079	-1.99927	-0.0782391	0.305294	0.357385	0.291087	0.277181	0.545624	0.362281	0.517071	0.543941	0.708634	0.385534	0.508866	0.0430862
	-258.451	-331.101	-368.7	-168.079	-199.927	-7.82391	30.5294	35.7385	29.1087	27.7181	54.5624	36.2281	51.7071	54.3941	70.8634	38.5534	50.8866	4.30862
	32.3578			59.4416			2.01531			7.9204			5.98805			13.933
	7.46419
PH+CA	4.61873	7.21477	6.43772	3.97845	4.60817	4.35855	9.68781	10.4335	6.75403	7.01569	1.24538	7.80867	11.4203	7.92575	12.7078	13.0591	22.9185	12.6434
	-0.257504	-0.964305	-0.752745	0.313559	0.204907	0.247976	0.153332	0.0881617	0.40973	0.642066	0.936462	0.601609	0.571891	0.70289	0.523629	0.323151	-0.187859	0.344694
	-25.7504	-96.4305	-75.2745	31.3559	20.4907	24.7976	15.3332	8.81617	40.973	64.2066	93.6462	60.1609	57.1891	70.289	52.3629	32.3151	-18.7859	34.4694
	20.9442			3.1589			9.81476			10.5523			5.3554			17.4038
	10.7816
VA+CA	4.29497	4.68349	5.10733	3.58699	3.42814	3.28631	8.88769	7.83174	6.94998	9.76224	11.4679	10.5802	15.2308	16.1159	17.7712	26.2105	18.0304	21.1229
	-0.169354	-0.275134	-0.39053	0.3811	0.408508	0.43298	0.223258	0.315543	0.392605	0.50194	0.414919	0.46021	0.429049	0.395869	0.333817	-0.358482	0.0654919	-0.0947911
	-16.9354	-27.5134	-39.053	38.11	40.8508	43.298	22.3258	31.5543	39.2605	50.194	41.4919	46.021	42.9049	39.5869	33.3817	-35.8482	6.54919	-9.47911
	6.3868			1.49842			4.89519			2.51278			2.79092			12.3598
	5.63968
VAN+VA	4.08304	3.76516	3.9241	1.06809	1.25531	1.72051	4.74556	6.63973	5.6872	6.91594	9.30486	8.3822	17.1849	19.6564	20.6335	16.1183	19.0778	15.3037
	-0.111656	-0.0251093	-0.0683829	0.815711	0.783409	0.703143	0.58526	0.419719	0.502965	0.647155	0.525275	0.572348	0.355794	0.263147	0.226519	0.164591	0.0112025	0.206816
	-11.1656	-2.51093	-6.83829	81.5711	78.3409	70.3143	58.526	41.9719	50.2965	64.7155	52.5275	57.2348	35.5794	26.3147	22.6519	16.4591	1.12025	20.6816
	2.4984			3.34644			4.77878			3.54861			3.84687			5.94306
	4.52933
PH+VA	3.04699	3.47671	4.06538	2.62822	3.00833	2.70198	6.06277	6.75947	7.70656	7.49945	8.14281	9.01559	15.6446	15.5986	12.8168	20.8402	20.4578	24.4149
	0.170423	0.053424	-0.106848	0.546527	0.480943	0.533801	0.470143	0.409254	0.326484	0.617385	0.584561	0.540033	0.413536	0.41526	0.519542	-0.0801414	-0.0603216	-0.265415
	17.0423	5.3424	-10.6848	54.6527	48.0943	53.3801	47.0143	40.9254	32.6484	61.7385	58.4561	54.0033	41.3536	41.526	51.9542	-8.01414	-6.03216	-26.5415
	8.03655			2.00791			4.16309			2.24146			3.50514			6.53121
	4.11023
	Day 0	Day 4	day 7	day 11	day 14	day 18	Averages
Benzoic acid	24.4991	-2.26305	11.5613	-43.8937	88.2293	78.7703	33.6668
Benzoic acid	11.3287	34.641	46.2218	47.8111	54.042	63.873	52.987
Benzoic acid	7.50506	-2.26305	4.02818	76.0029	76.1855	93.6676	62.471
Phenylalanine	4.86159	23.3293	-2.41018	-6.85311	-2.47059	-97.4623	-27.299
Phenylalanine	-6.51774	-12.5946	-6.02543	5.81837	-5.87483	-42.6559	-12.1845
Phenylalanine	-9.88346	21.8611	-11.1629	37.4716	-4.02189	-46.8784	-6.1479
Vanillic acid	-3.11623	-23.4955	56.0649	45.5678	28.1569	34.188	40.9944
Vanillic acid	-9.91383	27.058	57.1941	35.2143	75.2213	35.4171	50.7617
Vanillic acid	16.8518	27.058	54.4621	40.1754	37.9563	34.8026	41.8491
Vanillin	5.59323	-82.1376	43.716	65.7572	64.8687	63.9365	59.5696
Vanillin	32.1464	2.79231	41.3483	69.8339	70.0529	65.2504	61.6214
Vanillin	17.9139	-108.425	46.0474	69.3809	80.6742	80.1477	69.0626
Caffeic acid	-258.451	-168.079	30.5294	27.7181	51.7071	38.5534	37.127
Caffeic acid	-331.101	-199.927	35.7385	54.5624	54.3941	50.8866	48.8954
Caffeic acid	-368.7	-7.82391	29.1087	36.2281	70.8634	4.30862	35.1272
PH+CA	-25.7504	31.3559	15.3332	64.2066	57.1891	32.3151	42.261
PH+CA	-96.4305	20.4907	8.81617	93.6462	70.289	-18.7859	38.4914
PH+CA	-75.2745	24.7976	40.973	60.1609	52.3629	34.4694	46.9915
VA+CA	-16.9354	38.11	22.3258	50.194	42.9049	-35.8482	19.8941
VA+CA	-27.5134	40.8508	31.5543	41.4919	39.5869	6.54919	29.7956
VA+CA	-39.053	43.298	39.2605	46.021	33.3817	-9.47911	27.296
VAN+VA	-11.1656	81.5711	58.526	64.7155	35.5794	16.4591	43.82
VAN+VA	-2.51093	78.3409	41.9719	52.5275	26.3147	1.12025	30.4836
VAN+VA	-6.83829	70.3143	50.2965	57.2348	22.6519	20.6816	37.7162
PH+VA	17.0423	54.6527	47.0143	61.7385	41.3536	-8.01414	35.5231
PH+VA	5.3424	48.0943	40.9254	58.4561	41.526	-6.03216	33.7188
PH+VA	-10.6848	53.3801	32.6484	54.0033	51.9542	-26.5415	28.0161
Treatments	Average RNI
Benzoic acid	33.6668
Benzoic acid	52.987
Benzoic acid	62.471
Phenylalanine	-27.299
Phenylalanine	-12.1845
Phenylalanine	-6.1479
Vanillic acid	40.9944
Vanillic acid	50.7617
Vanillic acid	41.8491
Vanillin	59.5696
Vanillin	61.6214
Vanillin	69.0626
Caffeic acid	37.127
Caffeic acid	48.8954
Caffeic acid	35.1272
PH+CA	42.261
PH+CA	38.4914
PH+CA	46.9915
VA+CA	19.8941
VA+CA	29.7956
VA+CA	27.296
VAN+VA	43.82
VAN+VA	30.4836
VAN+VA	37.7162
PH+VA	35.5231
PH+VA	33.7188
PH+VA	28.0161

## Sheet: Raw data - NH4 and NO3 dynamics
Compound	Concentration(µg/g)	Day 0 (NH4+)	Day 4 (NH4+)	Day7 (NH4+)	Day 11(NH4+)	Day14(NH4+)	Day 18(NH4+)
Control	None	6.11471	3.70973	0.20207	1.39651	0.227443	0.336232
Control	None	5.81528	3.88858	0.947115	1.37617	0.184815	0.268456
Control	None	5.36795	3.24277	0.451596	1.39185	0.201866	0.362189
Phenyalanine	500	4.7344	5.34676	0.851415	1.35817	0.208752	0.307392
Phenyalanine	500	4.26274	4.59714	0.270473	1.37017	0.213671	0.324336
Phenyalanine	500	5.3923	4.69925	1.2233	1.40218	0.165468	0.285761
Vanillic acid+ Caffeic acid	500	4.49948	4.03166	2.34857	1.49555	0.156615	0.237453
Vanillic acid+ Caffeic acid	500	5.80736	4.35131	2.40573	1.40085	0.208752	0.322894
Vanillic acid+ Caffeic acid	500	5.51706	3.98841	2.38454	1.40785	0.223508	0.305229
Vanillin+ Vanillic acid	500	5.68747	0.249487	2.49501	1.70395	0.205145	0.309915
Vanillin+ Vanillic acid	500	5.97534	0.509957	2.67999	1.59858	0.211376	0.329383
Vanillin+ Vanillic acid	500	4.9042	0.351269	1.99371	1.83432	0.182192	0.276027
Phenyalanine+Vanillic acid	500	5.28153	5.47123	2.53226	1.36217	0.180224	0.283598
Phenyalanine+Vanillic acid	500	5.1945	5.34343	2.30554	1.36317	0.171371	0.317486
Phenyalanine+Vanillic acid	500	5.10078	5.73365	2.38357	1.49721	0.234985	0.357142
Phenyalanine+ Caffeic acid	500	5.36735	5.90477	1.95132	1.43152	0.0664394	0.117042
Phenyalanine+ Caffeic acid	500	5.44403	5.37472	2.29976	7.96728	0.162189	0.271341
Phenyalanine+ Caffeic acid	500	4.87195	5.18677	2.1941	1.40385	0.18088	0.269178
Vanillic acid 500	500	4.74843	3.15698	0.798302	0.0733425	0.0306753	0.162299
Vanillic acid 500	500	2.16845	2.83214	0.712522	0.110862	1.18327	0.195078
Vanillic acid 500	500	5.88812	4.75229	0.932635	0.101778	0.0677617	.
Caffeic acid 500	500	0.496828	4.65797	1.90614	1.66712	0.901334	0.901334
Caffeic acid 500	500	0.0499591	2.89422	3.25757	3.81224	0.745998	0.745998
Caffeic acid 500	500	-0.0963029	3.36103	3.48982	1.95819	1.06366	1.06366
Benzoic acid 500	500	5.7357	1.18293	0.338451	0.100593	0.128149	0.148218
Benzoic acid 500	500	5.65141	2.39758	0.178221	0.0587297	0.090868	0.153296
Benzoic acid 500	500	5.49398	1.21036	0.108627	0.070183	0.0500923	0.174764
Vanillin 500	500	5.53979	6.52037	10.5173	3.67954	9.94227	3.78949
Vanillin 500	500	5.90698	10.3265	6.90117	3.96627	6.16237	1.72093
Vanillin 500	500	7.14867	6.31199	5.55986	4.47771	2.67391	2.39106
Compound	Concentration(µg/g)	Day 0 (NO3-)	Day 4 (NO3-)	Day 7 (NO3-)	Day 11 (NO3-)	Day 14 (NO3-)	Day 18 (NO3-)
Control	None	3.6592	5.08472	9.95996	17.9514	26.8409	16.1516
Control	None	3.60033	6.30446	10.2865	20.086	26.8064	20.3581
Control	None	3.75928	5.9981	14.0803	20.7642	26.3811	21.3723
Phenyalanine	500	3.49437	4.44365	11.718	20.9438	27.3352	38.0983
Phenyalanine	500	3.91233	6.52571	12.1317	18.4601	28.2433	27.524
Phenyalanine	500	4.03595	4.52875	12.7196	12.2559	27.749	28.3387
Vanillic acid+ Caffeic acid	500	4.29497	3.58699	8.88769	9.76224	15.2308	26.2105
Vanillic acid+ Caffeic acid	500	4.68349	3.42814	7.83174	11.4679	16.1159	18.0304
Vanillic acid+ Caffeic acid	500	5.10733	3.28631	6.94998	10.5802	17.7712	21.1229
Vanillin+ Vanillic acid	500	4.08304	1.06809	4.74556	6.91594	17.1849	16.1183
Vanillin+ Vanillic acid	500	3.76516	1.25531	6.63973	9.30486	19.6564	19.0778
Vanillin+ Vanillic acid	500	3.9241	1.72051	5.6872	8.3822	20.6335	15.3037
Phenyalanine+Vanillic acid	500	3.04699	2.62822	6.06277	7.49945	15.6446	20.8402
Phenyalanine+Vanillic acid	500	3.47671	3.00833	6.75947	8.14281	15.5986	20.4578
Phenyalanine+Vanillic acid	500	4.06538	2.70198	7.70656	9.01559	12.8168	24.4149
Phenyalanine+ Caffeic acid	500	4.61873	3.97845	9.68781	7.01569	11.4203	13.0591
Phenyalanine+ Caffeic acid	500	7.21477	4.60817	10.4335	1.24538	7.92575	22.9185
Phenyalanine+ Caffeic acid	500	6.43772	4.35855	6.75403	7.80867	12.7078	12.6434
Vanillic acid 500	500	3.78739	7.1575	5.02718	10.669	19.165	12.6977
Vanillic acid 500	500	4.03707	4.22754	4.89797	12.6983	6.60999	12.4606
Vanillic acid 500	500	3.05398	4.22754	5.21057	11.7259	16.5509	.
Caffeic acid 500	500	13.1657	15.5372	7.94901	14.1676	12.8827	11.8555
Caffeic acid 500	500	15.8341	17.3831	7.35298	8.906	12.1659	9.47592
Caffeic acid 500	500	17.2151	6.24922	8.11157	12.4996	7.77252	18.4627
Benzoic acid 500	500	2.7731	5.92692	10.1194	28.2039	3.13998	.
Benzoic acid 500	500	3.25684	3.78805	6.15344	10.2293	12.2598	6.97034
Benzoic acid 500	500	3.39728	5.92692	10.9814	4.70356	6.3528	1.22177
Vanillin 500	500	3.4675	10.5563	6.44016	6.71177	9.37167	6.95807
Vanillin 500	500	2.49222	5.63392	6.71109	5.91271	7.98872	6.70458
Vanillin 500	500	3.01497	12.0798	6.1734	6.0015	5.15537	3.83029
