# Supplementary material for: Biological Nitrification Inhibitors with Antagonistic and Synergistic Effects on Growth of Ammonia Oxidisers and Soil Nitrification
Source: Microb Ecol. 2024 Nov 20;87(1):143. doi: 10.1007/s00248-024-02456-2 (PMC11579066; doi:10.1007/s00248-024-02456-2)
Supplement: Supplementary file 3 — Supplementary material 3: Growth curves and inhibition calculations (XLSX 456 kb) [file 248_2024_2456_MOESM3_ESM.xlsx]

## Sheet: authors
Biological Nitrification Inhibitors with Antagonistic and Synergistic Effects on Growth of Ammonia Oxidisers and Soil Nitrification
Journal: Microbial Ecology
Sulemana Issifu1, Prashamsha Acharya1, Jasmeet Kaur-Bhambra2, Cecile Gubry-Rangin2, Frank Rasche1,3
1Institute of Agricultural Sciences in the Tropics (Hans-Ruthenberg-Institute), University of Hohenheim, Garbenstr. 13, 70599 Stuttgart, Germany.
2School of Biological Sciences, Cruickshank Building, Room 1.13, University of Aberdeen, St Machar Drive, Aberdeen, AB24 3UU, Scotland.
3International Institute of Tropical Agriculture (IITA), P.O. Box 30772-00100, Nairobi, Kenya.
Corresponding authors: Frank Rasche (f.rasche@cgiar.org) and Cecile Gubry-Rangin (c.rangin@abdn.ac.uk)
Details
Description: this is measures the effect of BNI metabolites on pure cultures of nitrifiers by measuring the growth rate of the microbes as inhibited (% inhibition) by the metabolites. Each excel sheet reresents a different nitrifier strain.
Metabolites are measured as single and combined agents at different concentrations.

## Sheet: N. europaea
N. europea
								COMBINATORIAL STUDIES
				200uM each
				Control				Vanillic acid + Phenylalanine				Caffeic acid + Phenylalanine				Vanillin + Vanillic acid				Caffeic acid + Vanillic acid				Vanillin + Caffeic acid				Caffeic acid (200uM)				Vanillic acid (200uM)				Phenylalanine (200uM)				Vanillin (200uM)
Reading time	Date	Days	Hours	R1	R2	R3	R4	R1	R2	R3	R4	R1	R2	R3	R4	R1	R2	R3	R4	R1	R2	R3	R4	R1	R2	R3	R4	R1	R2	R3	R4	R1	R2	R3	R4	R1	R2	R3	R4	R1	R2	R3	R4
11am	2023-03-22	1	0	14.7152	14.3546	14.3051	14.3758	14.0718	14.1143	14.0365	14.6304	14.2698	13.584	13.7183	13.2729	14.7788	14.4607	14.0153	13.789	13.9234	14.3476	13.69	13.9729	13.485	13.0608	13.6193	13.7466	13.3931	13.683	13.28	13.6123	14.1072	13.7325	14.7788	14.489	14.4253	14.3051	14.2769	14.8071	14.2557	13.7678	13.9587	13.485
5:15pm	2023-03-22	1	6.3	18.0604	18.539	18.2519	17.9989	17.2126	16.6041	16.8024	17.7117	16.9528	16.4742	16.1255	16.0366	18.0126	17.4656	17.0212	16.8298	16.8229	17.5887	17.2195	17.4451	16.2212	15.2641	16.3922	16.3922	16.9802	17.1716	16.3853	17.0349	17.787	17.7391	18.4433	18.7031	18.5664	18.3955	18.6006	18.8467	17.0827	16.6588	17.8006	17.0485
10:55am	2023-03-23	2	24	60.2893	62.7783	58.7054	60.4059	47.7139	37.1543	39.3554	38.5257	18.1198	16.6936	17.0021	16.9267	59.2608	54.7764	53.1856	55.9901	17.6055	19.2237	17.9758	17.7221	15.2742	14.7942	15.1782	15.4662	17.5438	17.9278	17.6878	18.0375	63.1966	62.5932	64.5817	65.569	47.3025	48.3721	48.139	49.5926	50.292	52.1777	53.1925	50.7857
5:05pm	2023-03-23	2	30.1	105.217	107.546	101.223	102.94	76.5419	50.9055	56.9525	54.3172	18.0723	17.3407	17.5423	16.3926	102.253	93.1825	91.9507	95.1459	18.1843	18.8786	18.5053	19.1996	15.6162	15.6087	14.3172	14.7651	17.3706	18.2739	16.0343	17.1466	112.175	108.584	109.577	115.915	69.5841	70.1739	71.5998	74.6308	87.882	87.867	92.0925	89.0093
10:23am	2023-03-24	3	47	401.009	409.844	385.901	392.535	155.208	55.2331	87.042	59.7983	14.5565	14.6879	14.2281	15.0492	358.132	329.476	333.532	341.595	16.4286	17.2168	15.7225	16.8556	13.7354	13.21	13.3906	13.1114	15.9524	14.5894	15.7717	15.5747	411.174	408.48	420.403	408.563	161.005	163.288	158.788	183.684	312.972	349.609	361.449	344.846
4:15pm	2023-03-24	3	53.3	546.087	573.258	534.698	536.025	214.006	19.123	61.766	14.7812	12.0417	12.1795	10.2326	10.7323	467.435	416.728	445.932	455.236	12.6103	13.5924	13.0065	13.1444	9.75017	7.49311	9.57788	10.5083	12.4897	12.9893	11.7143	13.5234	545.036	542.452	542.055	537.455	217.262	213.73	201.549	237.662	428.444	468.141	496.483	450.136
9:47am	2023-03-25	4	70.8	933.336	953.825	951.334	972.63	564.589	129.838	273.772	120.751	13.59	11.6165	14.3794	12.7568	932.95	860.219	878.709	986.84	14.6864	15.7477	14.1426	16.0547	12.5638	10.2307	11.406	11.7569	13.6602	14.8443	14.7654	16.3003	1002.8	973.367	979.753	1015.08	671.043	646.413	602.628	672.446	855.097	975.578	942.212	880.077
4:45pm	2023-03-25	4	77.8	1008.48	1070.95	1019.87	1070.08	834.455	225.277	462.766	206.619	14.5619	13.6528	14.3455	13.5489	1090.77	994.238	994.022	1077.83	15.7048	16.3368	14.8476	14.0684	11.9212	11.7048	12.2329	12.6571	15.3931	16.0338	15.142	15.7307	1135.84	1109.95	1072.42	1102.38	880.558	846.186	810.255	873.502	978.221	1062.16	1053.68	1027.18
11am	2023-03-26	5	108	1065.59	1074.66	1063.37	1105.1	1119.47	669.113	899.675	632.138	11.4157	9.65796	11.1386	10.8614	1111.08	1084.83	1035.38	1091.64	13.1338	13.2209	11.8907	13.118	8.73159	8.90578	9.76089	9.20665	11.7007	13.2605	12.4133	12.4133	1172.79	1137.32	1121.57	1151.34	1180.79	1107.28	1114.88	1118.2	1140.81	1156.8	1070.06	1108.5
10am	2023-03-27	6	119	996.939	1063.08	1075.69	1081.24	1156.69	1051.75	1119.18	1062.23	13.6248	12.1817	13.4541	12.7869	1109.21	1095.55	1089.42	1066.49	12.6395	14.5558	14.0981	14.6024	10.2964	10.0869	11.8093	10.1722	14.261	15.0446	13.7722	15.0524	1152.81	1133.8	1116.23	1138.11	1168.09	1131.36	1115.68	1121.85	1156.69	1147.53	1151.64	1187.64
			Averages
		Time	control	VA+PHE	CA+PHE	VAN+VA	CA+VA	VAN+CA	CA	VA	PHE	VAN
		0	14.4377	14.2132	13.7113	14.261	13.9835	13.4779	13.4921	14.2769	14.4536	13.8668
		6.3	18.2126	17.0827	16.3973	17.3323	17.269	16.0674	16.893	18.1681	18.6023	17.1477
		24	60.5447	40.6873	17.1855	55.8032	18.1318	15.1782	17.7992	63.9851	48.3515	51.612
		30.1	104.231	59.6793	17.337	95.633	18.692	15.0768	17.2063	111.562	71.4971	89.2127
		47	397.322	89.3205	14.6304	340.683	16.5559	13.3619	15.472	412.155	166.691	342.219
		53.3	547.517	77.419	11.2965	446.333	13.0884	9.33236	12.6792	541.75	217.551	460.801
		70.8	952.781	272.238	13.0857	914.679	15.1579	11.4893	14.8926	992.752	648.133	913.241
		77.8	1042.34	432.279	14.0273	1039.22	15.2394	12.129	15.5749	1105.15	852.626	1030.31
		108	1077.18	830.099	10.7684	1080.73	12.8409	9.15123	12.447	1145.76	1130.29	1119.04
		119	1054.24	1097.46	13.0119	1090.17	13.9739	10.5912	14.5325	1135.24	1134.25	1160.88
	Log conversion	Time	control	VA+PHE	CA+PHE	VAN+VA	CA+VA	VAN+CA	CA	VA	PHE	VAN
		0	2.66984	2.65417	2.61822	2.65753	2.63787	2.60105	2.6021	2.65864	2.67094	2.6295
		6.3	2.90211	2.83807	2.79712	2.85257	2.84892	2.77679	2.8269	2.89967	2.92328	2.84186
		24	4.10338	3.70592	2.84407	4.02183	2.89767	2.71986	2.87916	4.15865	3.8785	3.94375
		30.1	4.64661	4.08898	2.85284	4.56052	2.92809	2.71316	2.84528	4.71458	4.26966	4.49102
		47	5.98475	4.49223	2.6831	5.83095	2.80674	2.5924	2.73903	6.0214	5.11614	5.83545
		53.3	6.30539	4.34923	2.42449	6.10106	2.57173	2.23349	2.53996	6.2948	5.38243	6.13297
		70.8	6.85939	5.60667	2.57152	6.81857	2.71852	2.44142	2.70086	6.90048	6.4741	6.817
		77.8	6.94923	6.06907	2.641	6.94622	2.72388	2.4956	2.74566	7.00773	6.74832	6.93761
		108	6.9821	6.72154	2.37662	6.98539	2.55263	2.21389	2.52148	7.04382	7.03023	7.02023
		119	6.96057	7.00075	2.56586	6.99409	2.63719	2.36002	2.67639	7.0346	7.03372	7.05693
				200uM each
				Control				Vanillic acid + Phenylalanine				Caffeic acid + Phenylalanine				Vanillin + Vanillic acid				Caffeic acid + Vanillic acid				Vanillin + Caffeic acid				Caffeic acid (200uM)				Vanillic acid (200uM)				Phenylalanine (200uM)				Vanillin (200uM)
Reading time	Date	Days	Hours	R1	R2	R3	R4	R1	R2	R3	R4	R1	R2	R3	R4	R1	R2	R3	R4	R1	R2	R3	R4	R1	R2	R3	R4	R1	R2	R3	R4	R1	R2	R3	R4	R1	R2	R3	R4	R1	R2	R3	R4
11am	2023-03-22	1	0	14.7152	14.3546	14.3051	14.3758	14.0718	14.1143	14.0365	14.6304	14.2698	13.584	13.7183	13.2729	14.7788	14.4607	14.0153	13.789	13.9234	14.3476	13.69	13.9729	13.485	13.0608	13.6193	13.7466	13.3931	13.683	13.28	13.6123	14.1072	13.7325	14.7788	14.489	14.4253	14.3051	14.2769	14.8071	14.2557	13.7678	13.9587	13.485
5:15pm	2023-03-22	1	6.3	18.0604	18.539	18.2519	17.9989	17.2126	16.6041	16.8024	17.7117	16.9528	16.4742	16.1255	16.0366	18.0126	17.4656	17.0212	16.8298	16.8229	17.5887	17.2195	17.4451	16.2212	15.2641	16.3922	16.3922	16.9802	17.1716	16.3853	17.0349	17.787	17.7391	18.4433	18.7031	18.5664	18.3955	18.6006	18.8467	17.0827	16.6588	17.8006	17.0485
10:55am	2023-03-23	2	24	60.2893	62.7783	58.7054	60.4059	47.7139	37.1543	39.3554	38.5257	18.1198	16.6936	17.0021	16.9267	59.2608	54.7764	53.1856	55.9901	17.6055	19.2237	17.9758	17.7221	15.2742	14.7942	15.1782	15.4662	17.5438	17.9278	17.6878	18.0375	63.1966	62.5932	64.5817	65.569	47.3025	48.3721	48.139	49.5926	50.292	52.1777	53.1925	50.7857
5:05pm	2023-03-23	2	30.1	105.217	107.546	101.223	102.94	76.5419	50.9055	56.9525	54.3172	18.0723	17.3407	17.5423	16.3926	102.253	93.1825	91.9507	95.1459	18.1843	18.8786	18.5053	19.1996	15.6162	15.6087	14.3172	14.7651	17.3706	18.2739	16.0343	17.1466	112.175	108.584	109.577	115.915	69.5841	70.1739	71.5998	74.6308	87.882	87.867	92.0925	89.0093
10:23am	2023-03-24	3	47	401.009	409.844	385.901	392.535	155.208	55.2331	87.042	59.7983	14.5565	14.6879	14.2281	15.0492	358.132	329.476	333.532	341.595	16.4286	17.2168	15.7225	16.8556	13.7354	13.21	13.3906	13.1114	15.9524	14.5894	15.7717	15.5747	411.174	408.48	420.403	408.563	161.005	163.288	158.788	183.684	312.972	349.609	361.449	344.846
4:15pm	2023-03-24	3	53.3	546.087	573.258	534.698	536.025	214.006	19.123	61.766	14.7812	12.0417	12.1795	10.2326	10.7323	467.435	416.728	445.932	455.236	12.6103	13.5924	13.0065	13.1444	9.75017	7.49311	9.57788	10.5083	12.4897	12.9893	11.7143	13.5234	545.036	542.452	542.055	537.455	217.262	213.73	201.549	237.662	428.444	468.141	496.483	450.136
9:47am	2023-03-25	4	70.8	933.336	953.825	951.334	972.63	564.589	129.838	273.772	120.751	13.59	11.6165	14.3794	12.7568	932.95	860.219	878.709	986.84	14.6864	15.7477	14.1426	16.0547	12.5638	10.2307	11.406	11.7569	13.6602	14.8443	14.7654	16.3003	1002.8	973.367	979.753	1015.08	671.043	646.413	602.628	672.446	855.097	975.578	942.212	880.077
4:45pm	2023-03-25	4	77.8	1008.48	1070.95	1019.87	1070.08	834.455	225.277	462.766	206.619	14.5619	13.6528	14.3455	13.5489	1090.77	994.238	994.022	1077.83	15.7048	16.3368	14.8476	14.0684	11.9212	11.7048	12.2329	12.6571	15.3931	16.0338	15.142	15.7307	1135.84	1109.95	1072.42	1102.38	880.558	846.186	810.255	873.502	978.221	1062.16	1053.68	1027.18
11am	2023-03-26	5	108	1065.59	1074.66	1063.37	1105.1	1119.47	669.113	899.675	632.138	11.4157	9.65796	11.1386	10.8614	1111.08	1084.83	1035.38	1091.64	13.1338	13.2209	11.8907	13.118	8.73159	8.90578	9.76089	9.20665	11.7007	13.2605	12.4133	12.4133	1172.79	1137.32	1121.57	1151.34	1180.79	1107.28	1114.88	1118.2	1140.81	1156.8	1070.06	1108.5
10am	2023-03-27	6	119	996.939	1063.08	1075.69	1081.24	1156.69	1051.75	1119.18	1062.23	13.6248	12.1817	13.4541	12.7869	1109.21	1095.55	1089.42	1066.49	12.6395	14.5558	14.0981	14.6024	10.2964	10.0869	11.8093	10.1722	14.261	15.0446	13.7722	15.0524	1152.81	1133.8	1116.23	1138.11	1168.09	1131.36	1115.68	1121.85	1156.69	1147.53	1151.64	1187.64
				Control				Vanillic acid + Phenylalanine				Caffeic acid + Phenylalanine				Vanillin + Vanillic acid				Caffeic acid + Vanillic acid				Vanillin + Caffeic acid				Caffeic acid (200uM)				Vanillic acid (200uM)				Phenylalanine (200uM)				Vanillin (200uM)
				R1	R2	R3	R4	R1	R2	R3	R4	R1	R2	R3	R4	R1	R2	R3	R4	R1	R2	R3	R4	R1	R2	R3	R4	R1	R2	R3	R4	R1	R2	R3	R4	R1	R2	R3	R4	R1	R2	R3	R4
			0
			6.3
			24	4.09915	4.13961	4.07253	4.10109	3.86522	3.61508	3.67263	3.65133	2.897	2.81502	2.83334	2.82889	4.08195	4.00326	3.97379	4.02517	2.86821	2.95615	2.88903	2.87481	2.72617	2.69424	2.71986	2.73866	2.8647	2.88635	2.87288	2.89245	4.14625	4.13666	4.16793	4.1831	3.85656	3.87892	3.87409	3.90384	3.91785	3.95465	3.97392	3.92762
			30.1	4.65602	4.67792	4.61732	4.63414	4.33784	3.92997	4.04222	3.99484	2.89438	2.85306	2.86461	2.79683	4.62745	4.53456	4.52125	4.55541	2.90056	2.93803	2.91806	2.95489	2.74831	2.74783	2.66146	2.69227	2.85478	2.90547	2.77473	2.8418	4.72006	4.68752	4.69662	4.75286	4.24254	4.25098	4.27109	4.31255	4.47599	4.47582	4.52279	4.48874
			47	5.99398	6.01578	5.95558	5.97263	5.04477	4.01156	4.46639	4.09098	2.67804	2.68702	2.65522	2.71132	5.8809	5.7975	5.80974	5.83363	2.79902	2.84589	2.75509	2.82468	2.61998	2.58097	2.59455	2.57348	2.76961	2.68029	2.75822	2.74565	6.01902	6.01244	6.04121	6.01265	5.08144	5.09552	5.06757	5.21322	5.74611	5.85681	5.89012	5.8431
			53.3	6.30278	6.35134	6.2817	6.28418	5.366	2.95089	4.12335	2.69336	2.48838	2.49976	2.32558	2.37325	6.14726	6.03243	6.10017	6.12082	2.53451	2.60951	2.56545	2.57599	2.27728	2.01398	2.25946	2.35216	2.5249	2.56413	2.46081	2.60442	6.30085	6.2961	6.29537	6.28685	5.38111	5.36471	5.30603	5.47085	6.06016	6.14877	6.20755	6.10955
			70.8
			77.8
			108
			119
			R2	0.994305	0.996021	0.995454	0.995029	0.988462	0.208146	0.565632	0.253514	0.925345	0.835267	0.811337	0.734009	0.992179	0.99051	0.993595	0.993924	0.700274	0.789504	0.846211	0.658447	0.724537	0.665879	0.736246	0.871168	0.758376	0.938902	0.704469	0.920899	0.99224	0.993099	0.991802	0.991798	0.998056	0.99778	0.994513	0.996007	0.994483	0.994087	0.994893	0.991731
	growth rate (hr-1)			0.0761746	0.0763845	0.0763236	0.0756589	0.0488628	-0.0159243	0.0177458	-0.023265	-0.0136767	-0.0105459	-0.0161279	-0.0129583	0.0713815	0.0705948	0.0734649	0.0725272	-0.0100716	-0.0102573	-0.0107128	-0.00960456	-0.0134229	-0.0199397	-0.0128031	-0.0116677	-0.0099806	-0.0115899	-0.0108139	-0.00880444	0.0743393	0.0748489	0.0743191	0.0724579	0.0514263	0.0505158	0.0484219	0.0534204	0.0736028	0.0765683	0.0773784	0.0758573
	growth rate (day-1)			1.82819	1.83323	1.83177	1.81581	1.17271	-0.382184	0.4259	-0.55836	-0.32824	-0.253102	-0.387069	-0.311	1.71316	1.69428	1.76316	1.74065	-0.241718	-0.246174	-0.257107	-0.230509	-0.32215	-0.478553	-0.307275	-0.280025	-0.239534	-0.278159	-0.259532	-0.211307	1.78414	1.79637	1.78366	1.73899	1.23423	1.21238	1.16213	1.28209	1.76647	1.83764	1.85708	1.82058
	mean specific growth rate (hr-1)			0.0761354				0.00685482				-0.0133272				0.0719921				-0.0101615				-0.0144584				-0.0102972				0.0739913				0.0509461				0.0758517
	mean specific growth rate (day-1)			1.82725				0.164516				-0.319853				1.72781				-0.243877				-0.347001				-0.247133				1.77579				1.22271				1.82044
	SE mean specific growth rate (hr-1)			0.000164846				0.0166067				0.00114882				0.000631177				0.000229377				0.0018629				0.000596285				0.000525629				0.00103721				0.000811483
	SE mean specific growth rate (day-1)			0.00395631				0.39856				0.0275718				0.0151483				0.00550504				0.0447097				0.0143108				0.0126151				0.024893				0.0194756
	Generation time (hr)			9.09945	9.07444	9.08168	9.16148	14.1856	-43.5275	39.0597	-29.7936	-50.681	-65.7265	-42.9782	-53.4905	9.71046	9.81867	9.43509	9.55706	-68.8221	-67.5763	-64.7027	-72.1685	-51.639	-34.7622	-54.1389	-59.4074	-69.4494	-59.8059	-64.0981	-78.727	9.32411	9.26062	9.32663	9.56621	13.4784	13.7214	14.3147	12.9753	9.41741	9.05266	8.95789	9.13751
	Generation time (day)			0.379144	0.378102	0.378404	0.381728	0.591066	-1.81365	1.62749	-1.2414	-2.11171	-2.7386	-1.79076	-2.22877	0.404602	0.409111	0.393129	0.398211	-2.86759	-2.81568	-2.69595	-3.00702	-2.15163	-1.44842	-2.25579	-2.47531	-2.89373	-2.49191	-2.67075	-3.28029	0.388504	0.385859	0.38861	0.398592	0.561602	0.571725	0.596447	0.540638	0.392392	0.377194	0.373246	0.38073
	Mean Generation time (hr)			9.10426				3.23926				-53.1286				9.65474				-67.0337				-46.8467				-64.4512				9.30378				13.8382				9.14265
	Mean Generation time (day)			0.379344				-0.209123				-2.21746				0.401263				-2.84656				-2.08279				-2.83417				0.390391				0.567603				0.38089
	SE Generation time (hr)			0.0197809				19.1669				4.7243				0.0843512				1.54653				5.32688				4.07774				0.0673596				0.278174				0.0990558
	SE Generation time (day)			0.000824205				0.79862				0.196846				0.00351463				0.0644388				0.221953				0.169906				0.00280665				0.0115906				0.00412732
	Inhibition rate							0.358212	1.20916	0.766918	1.30557	1.17964	1.13852	1.21183	1.1702	0.0624401	0.0727734	0.0350766	0.0473922	1.13229	1.13472	1.14071	1.12615	1.1763	1.2619	1.16816	1.15325	1.13109	1.15223	1.14203	1.11564	0.0235916	0.0168976	0.0238559	0.0483026	0.324541	0.336501	0.364003	0.29835	0.0332653	-0.00568615	-0.0163254	0.00365272
	Inhibition %							35.8212	120.916	76.6918	130.557	117.964	113.852	121.183	117.02	6.24401	7.27734	3.50766	4.73922	113.229	113.472	114.071	112.615	117.63	126.19	116.816	115.325	113.109	115.223	114.203	111.564	2.35916	1.68976	2.38559	4.83026	32.4541	33.6501	36.4003	29.835	3.32653	-0.568615	-1.63254	0.365272
	mean inhibition rate							0.909965				1.17505				0.0544205				1.13347				1.1899				1.13525				0.0281619				0.330849				0.00372663
	mean inhibition %							90.9965				117.505				5.44205				113.347				118.99				113.525				2.81619				33.0849				0.372663
	se inhibition rate							0.21812				0.0150892				0.00829019				0.00301274				0.0244683				0.0078319				0.00690387				0.0136232				0.0106584
	se inhibition %							21.812				1.50892				0.829019				0.301274				2.44683				0.78319				0.690387				1.36232				1.06584
			ADDITIONAL TESTS
				Control				Caffeic acid (50uM)				Phenylalanine (100uM)				Caffeic acid (100uM)																	Caffeic acid + Vanillic acid + Vanillin
Reading time	Date	Days	Hours	R1	R2	R3	R4	R1	R2	R3	R4	R1	R2	R3	R4	R1	R2	R3	R4														R1	R2	R3	R4
5:35pm	2023-03-29		0	14.5382	14.9129	14.6349	14.6288	14.0426	14.9733	14.514	13.9458	14.2178	14.6047	14.5503	14.381	15.1909	14.1574	14.52	13.8068														14.1393	14.1634	14.236	14.0728
10:35am	2023-03-30		17	26.4968	28.8355	35.2606	34.0591	29.7672	32.3308	34.0591	35.524	30.0948	30.4868	29.5937	29.7929	23.0851	20.0396	22.6867	20.2195														22.7188	23.1814	22.4811	23.2778
5:05pm	2023-03-30		23.5	39.3761	42.1226	52.0325	52.1451	42.3853	47.6343	51.338	53.6341	44.8941	43.7367	41.6221	42.9984	22.3966	19.331	21.9461	19.7439														22.9221	25.2745	22.1776	22.1276
11:13am	2023-03-31		41.6	156.922	160.062	206.123	212.494	181.228	191.426	202.899	227.233	169.208	156.936	141.125	147.068	21.297	18.928	22.6216	19.4747														22.916	39.5266	22.8739	22.3833
5:05pm	2023-03-31		47.5	249.251	251.534	322.959	331.348	287.065	315.792	352.312	368.187	236.022	230.119	205.463	216.977	21.5127	17.4566	20.9312	17.9363														21.2074	52.5805	22.3268	22.2687
11:10am	2023-04-01		65.6	705.625	624.615	710.284	712.855	748.641	776.532	836.216	832.919	688.776	704.022	619.563	651.871	22.2583	18.9383	23.2414	19.0593														23.075	94.9725	22.2204	21.2071
4:55pm	2023-04-01		71.3	902.041	783.497	884.274	879.344	957.391	972.725	1009.38	988.059	936.359	914.686	810.164	866.955	22.6691	18.3233	23.1012	20.2601														22.1409	29.2477	22.1008	21.7407
11am	2023-04-02		89.4	1158.91	1046.3	1066.62	1045.46	1163.73	1195.52	1167.7	1225.87	1214.43	1192.39	1209.89	1185.6	0	0	0	0														0	134.621	0	0
10:50am	2023-04-03		113.3	1248.6	1130.65	1098.84	1106.77	1224.33	1264.7	1206.04	1210.64	1266.76	1259.03	1195.22	1226.19	31.9377	20.2729	23.1216	21.1425														90.562	234.469	15.1751	15.7749
			Averages
		Time	control	CA (50uM)	PHE	CA (100uM)																											Caffeic acid + Vanillic acid + Vanillin
		0	14.6787	14.3689	14.4384	14.4188																											R1	R2	R3	R4
		17	31.163	32.9203	29.992	21.5077
		23.5	46.419	48.7479	43.3128	20.8544
		41.6	183.9	200.697	153.584	20.5803																											3.1321	3.22979	3.09908	3.09682
		47.5	288.773	330.839	222.145	19.4592																											3.13183	3.67697	3.13	3.10832
		65.6	688.345	798.577	666.058	20.8743																											3.05435	3.96235	3.10579	3.10318
		71.3	862.289	981.889	882.041	21.0884																											3.13875	4.55359	3.10101	3.05433
		89.4	1079.32	1188.2	1200.58																												3.09742	3.3758	3.09562	3.07919
		113.3	1146.22	1226.43	1236.8	24.1187
	Log convers
		Time	control	CA (50uM)	PHE	CA (100uM)
		0	2.6864	2.66507	2.66989	2.66853
		17	3.43923	3.49409	3.40093	3.06841																											0.0270688	0.208186	0.0898205	0.46808
		23.5	3.83771	3.88666	3.76845	3.03757
		41.6	5.21439	5.30179	5.03425	3.02434
		47.5	5.66564	5.80163	5.40333	2.96832																											#REF!	#REF!	#REF!	#REF!
		65.6	6.53429	6.68283	6.50138	3.03852																											#REF!	#REF!	#REF!	#REF!
		71.3	6.75959	6.88948	6.78224	3.04872																											#REF!
		89.4	6.98409	7.0802	7.09056																												#REF!
		113.3	7.04422	7.11186	7.12028	3.18299																											#REF!
																																	#REF!
																																	#REF!	#REF!	#REF!	#REF!
																																	#REF!	#REF!	#REF!	#REF!
																																	#REF!
																																	#REF!
																																	#REF!
																																	#REF!
				Control				Caffeic acid (50uM)				Phenylalanine (100uM)				Caffeic acid (100uM)
Reading time	Date	Days	Hours	R1	R2	R3	R4	R1	R2	R3	R4	R1	R2	R3	R4	R1	R2	R3	R4														#REF!	#REF!	#REF!	#REF!
5:35pm	2023-03-29		0	14.5382	14.9129	14.6349	14.6288	14.0426	14.9733	14.514	13.9458	14.2178	14.6047	14.5503	14.381	15.1909	14.1574	14.52	13.8068														#REF!	#REF!	#REF!	#REF!
10:35am	2023-03-30		17	26.4968	28.8355	35.2606	34.0591	29.7672	32.3308	34.0591	35.524	30.0948	30.4868	29.5937	29.7929	23.0851	20.0396	22.6867	20.2195														#REF!
5:05pm	2023-03-30		23.5	39.3761	42.1226	52.0325	52.1451	42.3853	47.6343	51.338	53.6341	44.8941	43.7367	41.6221	42.9984	22.3966	19.331	21.9461	19.7439														#REF!
11:13am	2023-03-31		41.6	156.922	160.062	206.123	212.494	181.228	191.426	202.899	227.233	169.208	156.936	141.125	147.068	21.297	18.928	22.6216	19.4747														#REF!
5:05pm	2023-03-31		47.5	249.251	251.534	322.959	331.348	287.065	315.792	352.312	368.187	236.022	230.119	205.463	216.977	21.5127	17.4566	20.9312	17.9363														#REF!
11:10am	2023-04-01		65.6	705.625	624.615	710.284	712.855	748.641	776.532	836.216	832.919	688.776	704.022	619.563	651.871	22.2583	18.9383	23.2414	19.0593
4:55pm	2023-04-01		71.3	902.041	783.497	884.274	879.344	957.391	972.725	1009.38	988.059	936.359	914.686	810.164	866.955	22.6691	18.3233	23.1012	20.2601
11am	2023-04-02		89.4	1158.91	1046.3	1066.62	1045.46	1163.73	1195.52	1167.7	1225.87	1214.43	1192.39	1209.89	1185.6	0	0	0	0
10:50am	2023-04-03		113.3	1248.6	1130.65	1098.84	1106.77	1224.33	1264.7	1206.04	1210.64	1266.76	1259.03	1195.22	1226.19	31.9377	20.2729	23.1216	21.1425
																																	Caffeic acid + Vanillic acid + Vanillin
																																	R1	R2	R3	R4
				Control				Caffeic acid (50uM)				Phenylalanine (100uM)				Caffeic acid (100uM)																	13.4684	14.925	14.0244	13.8371
				R1	R2	R3	R4	R1	R2	R3	R4	R1	R2	R3	R4	R1	R2	R3	R4														23.8882	22.9309	23.0594	23.3742
			0	2.67678	2.70223	2.68341	2.68299	2.64209	2.70627	2.67511	2.63518	2.6545	2.68134	2.67761	2.66591	2.7207	2.65024	2.67553	2.62516														22.8095	22.6656	22.8971	21.9649
			17	3.27702	3.36161	3.56277	3.5281	3.39341	3.47602	3.5281	3.57021	3.40435	3.41729	3.38756	3.39427	3.13919	2.99771	3.12178	3.00665														22.5725	22.2081	22.4954	22.6917
			23.5	3.67316	3.74058	3.95187	3.95403	3.7468	3.86355	3.93843	3.98218	3.80431	3.77819	3.72863	3.76116	3.10891	2.96171	3.08859	2.98285														21.6871	20.9893	20.2333	21.7453
			41.6	5.05575	5.07556	5.32847	5.35891	5.19976	5.2545	5.31271	5.42598	5.13113	5.05584	4.94964	4.99089	3.05856	2.94064	3.11891	2.96912														23.3246	21.7364	22.833	22.5456
			47.5	5.51846	5.52758	5.77753	5.80317	5.65971	5.75508	5.86452	5.90859	5.46392	5.4386	5.32526	5.37979	3.06864	2.85972	3.04124	2.88683														22.7651	19.8359	20.6202	19.6118
			65.6	6.55908	6.43714	6.56566	6.56928	6.61826	6.65484	6.72889	6.72494	6.53492	6.55681	6.42901	6.47985	3.10271	2.94119	3.14594	2.94755														2.7175	0	0	0
			71.3	6.80466	6.66377	6.78477	6.77918	6.86421	6.8801	6.91709	6.89574	6.842	6.81858	6.69724	6.76499	3.121	2.90818	3.13989	3.00865														24.0512	5.03958	0	0
			89.4	7.05523	6.95302	6.97225	6.95221	7.05938	7.08634	7.06279	7.11141	7.10203	7.08371	7.09829	7.07801	#NUM!	#NUM!	#NUM!	#NUM!
			113.3	7.12978	7.03055	7.00201	7.0092	7.11015	7.14259	7.0951	7.09891	7.14422	7.1381	7.08608	7.11167	3.46379	3.00928	3.14077	3.05129
			R2	0.990857	0.985683	0.974461	0.970122	0.984143	0.981968	0.977376	0.969382	0.995758	0.997017	0.998036	0.99815	0.106568	0.117004	0.316642	0.00938172														Caffeic acid + Vanillic acid + Vanillin
																																	R1	R2	R3	R4
	growth rate (hr-1)			0.0653218	0.0606499	0.0581638	0.0578696	0.0644581	0.0625264	0.0620059	0.0601632	0.0629253	0.0637503	0.0622996	0.06292	0.000457988	-0.000710178	0.00126015	0.000232109														3.17338	3.13248	3.13807	3.15163
	growth rate (day-1)			1.56772	1.4556	1.39593	1.38887	1.54699	1.50063	1.48814	1.44392	1.51021	1.53001	1.49519	1.51008	0.0109917	-0.0170443	0.0302436	0.00557061														3.12718	3.12085	3.13101	3.08945
	mean specific growth rate (hr-1)			0.0605013				0.0622884				0.0629738				0.000310017																	3.11673	3.10046	3.11331	3.122
	mean specific growth rate (day-1)			1.45203				1.49492				1.51137				0.00744042																	3.07672	3.04401	3.00733	3.0794
	SE mean specific growth rate (hr-1)			0.00172359				0.000883194				0.000297608				0.000405331																	3.14951	3.07899	3.12821	3.11554
	SE mean specific growth rate (day-1)			0.0413662				0.0211967				0.00714259				0.00972794
	Generation time (hr)			10.6113	11.4287	11.9172	11.9777	10.7535	11.0857	11.1787	11.5211	11.0154	10.8728	11.126	11.0163	1513.46	-976.019	550.051	2986.3
	Generation time (day)			0.442136	0.476194	0.496548	0.499072	0.448061	0.461903	0.465781	0.480047	0.458975	0.453035	0.463585	0.459014	63.0609	-40.6675	22.9188	124.429
	Mean Generation time (hr)			11.4837				11.006				11.0048				362.498
	Mean Generation time (day)			0.478488				0.463948				0.458652				42.4354
	SE Generation time (hr)			0.315718				0.157851				0.0519007				832.405																	0.292377	0.761211	0.261952	0.362298
	SE Generation time (day)			0.0131549				0.00657713				0.00216253				34.6836
	Inhibition rate							-0.0653996	-0.0334726	-0.0248683	0.00558822	-0.0400649	-0.0537019	-0.0297228	-0.0399774	0.99243	1.01174	0.979172	0.996164														-0.0010224	-0.00159906	-0.00145366	-0.00089371
	Inhibition %							-6.53996	-3.34726	-2.48683	0.558822	-4.00649	-5.37019	-2.97228	-3.99774	99.243	101.174	97.9172	99.6164														-0.0245376	-0.0383774	-0.0348878	-0.0214491
	mean inhibition rate							-0.0295381				-0.0408667				0.994876																	-0.00124221
	mean inhibition %							-2.95381				-4.08667				99.4876																	-0.029813
	se inhibition rate							0.0145979				0.00491903				0.00669954																	0.000168775
	se inhibition %							1.45979				0.491903				0.669954																	0.0040506
																																	-677.962	-433.472	-476.83	-775.584
																																	-28.2484	-18.0613	-19.8679	-32.316
																																	-529.421
																																	-24.6234
date	time	hour	Control set				Vanillic acid (1000uM)																										81.3856
			R1	R2	R3	R4	R1	R2	R3	R4																							3.39107
2023-02-28	1	0	15.2534	15.5296	15.133	14.9418	15.3172	14.8568	14.8639	15.4871
2023-03-01	2	16	27.1221	27.2818	26.9424	27.5946	24.0944	27.0223	25.8312	28.5927																							1.0169	1.02643	1.02403	1.01477
2023-03-01	3	22.3	36.9049	37.182	36.4589	39.3985	34.7357	36.9252	34.9317	40.2702																							101.69	102.643	102.403	101.477
2023-03-02	4	39.8	112.222	112.121	103.111	124.107	87.3637	96.7513	88.8441	116.26																							1.02053
2023-03-02	5	46.3	201.138	193.933	187.715	203.696	130.575	141.081	124.202	173.728																							102.053
2023-03-03	6	64.1	563.496	555.42	533.813	584.275	153.107	194.629	164.083	297.693																							0.00278961
2023-03-03	7	70.3	620.275	652.694	630.644	669.277	153.129	202.663	170.777	319.556																							0.278961
2023-03-04	8	88.4	859.973	869.639	840.419	853.648	140.374	207.947	177.434	388.57
2023-03-05		114.1	918.099	900.104	917.344	928.302
			Averages
		Time	control	VA
		0	15.2145	15.1312
		16	27.2352	26.3851
		22.3	37.4861	36.7157
		39.8	112.89	97.3048
		46.3	196.62	142.397
		64.1	559.251	202.378
		70.3	643.222	211.531
		88.4	855.92	228.581
		114.1	915.962
		Time	control	VA
		0	2.72225	2.71676
		16	3.30451	3.2728
		22.3	3.62397	3.6032
		39.8	4.72642	4.57785
		46.3	5.28128	4.95862
		64.1	6.3266	5.31014
		70.3	6.46649	5.35437
		88.4	6.75218	5.43189
		114.1	6.81998
date	time	hour	Control set				Vanillic acid (1000uM)
			R1	R2	R3	R4	R1	R2	R3	R4
2023-02-28	1	0	15.2534	15.5296	15.133	14.9418	15.3172	14.8568	14.8639	15.4871
2023-03-01	2	16	27.1221	27.2818	26.9424	27.5946	24.0944	27.0223	25.8312	28.5927
2023-03-01	3	22.3	36.9049	37.182	36.4589	39.3985	34.7357	36.9252	34.9317	40.2702
2023-03-02	4	39.8	112.222	112.121	103.111	124.107	87.3637	96.7513	88.8441	116.26
2023-03-02	5	46.3	201.138	193.933	187.715	203.696	130.575	141.081	124.202	173.728
2023-03-03	6	64.1	563.496	555.42	533.813	584.275	153.107	194.629	164.083	297.693
2023-03-03	7	70.3	620.275	652.694	630.644	669.277	153.129	202.663	170.777	319.556
2023-03-04	8	88.4	859.973	869.639	840.419	853.648	140.374	207.947	177.434	388.57
2023-03-05		114.1	918.099	900.104	917.344	928.302
Log conversion of values			Control set				Vanillic acid (1000uM)
		time	R1	R2	R3	R4	R1	R2	R3	R4
		0
		16
		22.3	3.60834	3.61582	3.59619	3.67373	3.54777	3.60889	3.55339	3.69561
		39.8	4.72048	4.71958	4.6358	4.82114	4.47008	4.57214	4.48688	4.75583
		46.3	5.30399	5.26751	5.23493	5.31663	4.87195	4.94934	4.82191	5.15749
		64.1	6.33416	6.31972	6.28005	6.37037	5.03114	5.2711	5.10037	5.69606
		70.3	6.43016	6.48111	6.44674	6.5062	5.03128	5.31155	5.14036	5.76693
		R2	0.986686	0.992104	0.991622	0.990984	0.83911	0.906575	0.894504	0.950671
growth rate (hr-1)			0.0606717	0.0611949	0.0611676	0.0603947	0.0297742	0.0345857	0.0319722	0.0427626
growth rate (day-1)			1.45612	1.46868	1.46802	1.44947	0.71458	0.830056	0.767334	1.0263
mean specific growth rate (hr-1)			0.0608572				0.0347737
mean specific growth rate (day-1)			1.46057				0.834568
SE mean specific growth rate (hr-1)			0.000195509				0.00283875
SE mean specific growth rate (day-1)			0.00469222				0.06813
Generation time (hr)			11.4245	11.3269	11.3319	11.477	23.2802	20.0415	21.6797	16.2092
Generation time (day)			0.476023	0.471954	0.472164	0.478207	0.970006	0.835061	0.903319	0.675382
Mean Generation time (hr)			11.3901				21.6671
Mean Generation time (day)			0.474587				0.845942
SE Generation time (hr)			0.0366406				1.5162
SE Generation time (day)			0.00152669				0.0631751
Inhibition rate							0.510754	0.431692	0.474635	0.297328
Inhibition %							51.0754	43.1692	47.4635	29.7328
mean inhibition rate							0.428602
mean inhibition %							42.8602
se inhibition rate							0.0466461
se inhibition %							4.66461
	Control								Phenylalanine (100uM)
hour	R1	R2	R3	R4				hour	R1	R2	R3	R4
0	12.357	13.2532	12.651	13.2174				0	15.1684	15.4588	15.7705	15.3384
15.58	24.4423	26.9655	26.7146	26.3242				15.58	24.4079	24.9062	25.5317	25.4591
21.58	35.378	37.7215	37.7915	37.6096				21.58	28.5795	29.289	29.1741	29.0728
38.91	124.549	131.829	126.397	133.144				38.91	35.3852	37.3973	37.8482	37.0339
45.08	228.113	238.132	232.395	235.543				45.08	37.4979	41.5469	41.6449	38.5483
63.16	595.533	645.204	609.498	641.9				63.16
70	1093.43	1153.34	1137.2	1158.83				70
86.91	1258.47	1271.76	1285.08	1257.76				86.91
111	1380.88	1400.77	1375.67	1401.59				111	41.706	43.7559	24.1168	55.8096
	Control								Phenylalanine (100uM)
TIME	R1	R2	R3	R4					R1	R2	R3	R4
0	2.51422	2.58424	2.53773	2.58153					2.71922	2.73818	2.75814	2.73036
16	3.19632	3.29456	3.28521	3.27049					3.19491	3.21512	3.23992	3.23707
22.25	3.56609	3.63023	3.63208	3.62726					3.35269	3.37721	3.37328	3.3698
39.75	4.8247	4.88151	4.83943	4.89143					3.56629	3.6216	3.63358	3.61183
46.25	5.42984	5.47283	5.44844	5.46189					3.62428	3.72682	3.72918	3.65191
64.083	6.38946	6.46957	6.41264	6.46443
70.25	6.99708	7.05041	7.03633	7.05516
88.42	7.13765	7.14815	7.15858	7.13709
114.08
	0.993932	0.995399	0.994219	0.995535					0.99631	0.998925	0.999994	0.982354
	0.0694605	0.0695453	0.0689958	0.0695717					0.0115017	0.0144417	0.0148385	0.0121868
	1.66705	1.66909	1.6559	1.66972					0.276041	0.346601	0.356123	0.147983
	0.0693933								0.011737
	1.66544								0.281687
	0.000134602								0.00200055
	0.00323046								0.0480132
	9.97901	9.96684	10.0462	9.96307					60.2648	47.9963	46.7129	112.415
	0.415792	0.415285	0.418592	0.415128					2.51103	1.99984	1.94637	4.68397
	9.98878								66.8473
	0.416199								2.7853
	0.019444								15.4933
	0.000810168								0.645556
Inhibition rate									0.834254	0.791886	0.786169	0.82438
Inhibition %									81.822	77.1754	76.5483	90.2549
mean inhibition rate									0.814501
mean inhibition %									81.4501
se inhibition rate									0.031618
se inhibition %									3.1618

## Sheet: N. multiformis
								COMBINATORIAL STUDIES
				200uM each
				Control				Vanillic acid + Phenylalanine				Caffeic acid + Phenylalanine				Vanillin + Vanillic acid				Caffeic acid + Vanillic acid				Vanillin + Caffeic acid				Caffeic acid (200uM)				Vanillic acid (200uM)				Phenylalanine (200uM)				Vanillin (200uM)
Reading time	Date	Days	Hours	R1	R2	R3	R4	R1	R2	R3	R4	R1	R2	R3	R4	R1	R2	R3	R4	R1	R2	R3	R4	R1	R2	R3	R4	R1	R2	R3	R4	R1	R2	R3	R4	R1	R2	R3	R4	R1	R2	R3	R4
11am	2023-03-22	1	0	13.2234	14.4324	13.5557	14.0365	13.4992	14.4253	13.6406	13.9799	13.584	13.5769	13.3153	13.7395	13.9163	13.9304	13.9587	14.0011	12.9406	13.4285	13.0255	13.0042	13.2163	13.1951	13.1739	12.7426	13.7183	13.5911	13.4992	13.5699	13.9729	13.9163	14.4819	14.3319	14.1708	14.0365	14.3758	13.386	13.5769	13.5628	13.4072	13.379
5:30pm	2023-03-22	1	6.5	16.734	18.1972	16.734	17.5613	15.8452	16.5768	16.5699	16.0503	15.5991	15.9273	15.517	16.2896	17.2195	16.7477	16.9528	17.0212	16.2418	16.4674	16.0298	16.1324	15.6948	15.7905	15.7632	15.223	16.8708	16.7887	16.2554	16.6725	17.4383	17.3972	16.9323	17.2126	17.9989	17.6639	18.0673	17.1374	16.6588	16.1255	15.9888	16.2896
10:28am	2023-03-23	2	23.5	49.7092	54.1936	52.2531	53.4805	33.5819	30.0301	36.6127	28.3159	16.9061	16.4056	16.6661	17.1118	51.9651	48.0841	50.2577	49.6955	16.9747	17.5781	16.8033	17.1667	14.3691	15.0822	14.9725	15.2742	17.5781	17.2558	17.201	17.8661	58.6094	56.8266	54.4267	56.566	42.3313	42.1598	43.2226	48.4613	45.0671	44.7174	43.6478	46.4865
4:55pm	2023-03-23	2	29.9	83.8805	90.6815	86.5904	90.3829	46.3515	35.9148	55.6013	34.795	16.4299	16.2284	15.9372	17.1914	84.0373	77.7215	83.4102	81.7304	17.1018	17.4602	17.0272	16.303	14.4964	15.3549	14.6382	13.9663	17.9305	17.0421	17.9678	17.8633	99.3191	97.6319	94.4516	93.0854	61.2078	57.8708	63.0443	76.9301	72.9286	75.9447	73.6528	80.1627
10:33am	2023-03-24	3	47.6	340.265	357.967	344.304	362.467	40.8313	4.76919	43.0975	8.80893	13.3906	13.2264	14.573	14.4252	255.118	232.341	257.959	257.319	13.3413	15.8046	14.2281	14.9999	12.2246	11.2393	12.0604	11.7648	15.0984	14.8029	15.509	16.6421	362.533	336.833	340.922	334.993	125.288	131.184	154.88	262.327	280.194	290.146	288.93	310.295
4:38pm	2023-03-24	3	53.6	490.453	480.598	459.612	475.584	3.9266	0	18.8473	0	11.3525	12.4207	10.8873	11.2319	292.348	262.783	300.808	306.787	14.3677	12.3346	12.2312	12.9721	8.50965	9.97416	10.1637	7.56203	11.4387	12.6964	12.9376	13.0238	450.532	432.734	414.712	431.477	181.528	183.768	224.464	392.055	390.798	396.501	393.072	422.672
10am	2023-03-25	4	71	920.53	883.901	912.39	902.391	74.632	0	116.488	0	12.1165	11.6428	12.9761	11.8007	567.894	497.058	569.999	628.661	13.6163	13.7567	13.2216	12.6164	10.1517	11.0639	10.3272	10.2745	13.9584	14.1163	14.2216	13.4322	904.286	829.836	835.73	840.361	638.765	587.05	694.936	878.323	739.809	777.209	753.597	856.395
4:33pm	2023-03-25	4	77.6	1010.39	1018.87	1024.02	993.848	126.143	0	215.061	0	12.7091	13.5489	12.9688	14.2762	651.381	576.619	673.113	701.294	12.9775	13.826	12.5186	14.6485	11.6615	11.9385	10.813	10.8303	14.129	14.7004	14.7524	14.9169	981.641	939.693	947.442	928.87	843.156	774.584	903.459	1028.65	893.199	931.857	895.753	957.961
10:15am	2023-03-26	5	95.3	1034.59	1068.4	1073.78	1044.01	565.154	38.1948	659.81	0	11.5978	11.8591	10.6873	11.7799	950.823	886.413	929.089	948.963	12.6429	12.3975	13.0071	10.3547	9.92716	10.0934	9.61837	10.3072	12.8488	14.3531	12.7696	12.4371	1111.08	1082.57	1098.61	1066.14	1192.95	1154.19	1151.18	1141.56	1090.53	1156.8	1144.92	1124.38
			Averages
		Time	control	VA+PHE	CA+PHE	VAN+VA	CA+VA	VAN+CA	CA	VA	PHE	VAN
		0	13.812	13.8862	13.5539	13.9516	13.0997	13.082	13.5946	14.1757	13.9923	13.4815
		7	17.3066	16.2606	15.8332	16.9853	16.2178	15.6179	16.6469	17.2451	17.7169	16.2657
		24	52.4091	32.1351	16.7724	50.0006	17.1307	14.9245	17.4752	56.6072	44.0437	44.9797
		30	87.8838	43.1657	16.4467	81.7248	16.973	14.614	17.7009	96.122	64.7633	75.6722
		48	351.251	24.3767	13.9038	250.684	14.5935	11.8223	15.5131	343.82	168.42	292.391
		54	476.562	5.69349	11.4731	290.681	12.9764	9.05238	12.5241	432.364	245.454	400.761
		72	904.803	47.78	12.134	565.903	13.3028	10.4543	13.9321	852.553	699.768	781.752
		77	1011.78	85.3009	13.3758	650.602	13.4926	11.3108	14.6247	949.411	887.463	919.693
		96	1055.2	315.79	11.481	928.822	12.1006	9.98654	13.1021	1089.6	1159.97	1129.16
	Log conversion	Time	control	VA+PHE	CA+PHE	VAN+VA	CA+VA	VAN+CA	CA	VA	PHE	VAN
		0	2.62554	2.6309	2.60668	2.6356	2.57259	2.57124	2.60967	2.65153	2.63851	2.60132
		7	2.85109	2.78874	2.76211	2.83235	2.78611	2.74842	2.81222	2.84753	2.87452	2.78906
		23.63	3.95908	3.46995	2.81974	3.91204	2.84087	2.703	2.86079	4.03614	3.78518	3.80621
		29.58	4.47602	3.76505	2.80013	4.40336	2.83163	2.68198	2.87362	4.56562	4.17074	4.32641
		47.72	5.8615	3.19363	2.63216	5.52419	2.68057	2.46999	2.74168	5.84012	5.12646	5.67809
		54	6.1666	1.73932	2.44001	5.67223	2.56313	2.20303	2.52766	6.06927	5.50311	5.99336
		72	6.80772	3.86661	2.49601	6.33842	2.58797	2.34702	2.6342	6.74824	6.55075	6.66154
		77	6.91947	4.44618	2.59344	6.4779	2.60214	2.42576	2.68271	6.85584	6.78837	6.82404
		96	6.96148	5.75508	2.44069	6.83392	2.49325	2.30124	2.57278	6.99357	7.05615	7.02923
				200uM each
				Control				Vanillic acid + Phenylalanine				Caffeic acid + Phenylalanine				Vanillin + Vanillic acid				Caffeic acid + Vanillic acid				Vanillin + Caffeic acid				Caffeic acid (200uM)				Vanillic acid (200uM)				Phenylalanine (200uM)				Vanillin (200uM)
Reading time	Date	Days	Hours	R1	R2	R3	R4	R1	R2	R3	R4	R1	R2	R3	R4	R1	R2	R3	R4	R1	R2	R3	R4	R1	R2	R3	R4	R1	R2	R3	R4	R1	R2	R3	R4	R1	R2	R3	R4	R1	R2	R3	R4
11am	2023-03-22	1	0	13.2234	14.4324	13.5557	14.0365	13.4992	14.4253	13.6406	13.9799	13.584	13.5769	13.3153	13.7395	13.9163	13.9304	13.9587	14.0011	12.9406	13.4285	13.0255	13.0042	13.2163	13.1951	13.1739	12.7426	13.7183	13.5911	13.4992	13.5699	13.9729	13.9163	14.4819	14.3319	14.1708	14.0365	14.3758	13.386	13.5769	13.5628	13.4072	13.379
5:30pm	2023-03-22	1	6.5	16.734	18.1972	16.734	17.5613	15.8452	16.5768	16.5699	16.0503	15.5991	15.9273	15.517	16.2896	17.2195	16.7477	16.9528	17.0212	16.2418	16.4674	16.0298	16.1324	15.6948	15.7905	15.7632	15.223	16.8708	16.7887	16.2554	16.6725	17.4383	17.3972	16.9323	17.2126	17.9989	17.6639	18.0673	17.1374	16.6588	16.1255	15.9888	16.2896
10:28am	2023-03-23	2	23.5	49.7092	54.1936	52.2531	53.4805	33.5819	30.0301	36.6127	28.3159	16.9061	16.4056	16.6661	17.1118	51.9651	48.0841	50.2577	49.6955	16.9747	17.5781	16.8033	17.1667	14.3691	15.0822	14.9725	15.2742	17.5781	17.2558	17.201	17.8661	58.6094	56.8266	54.4267	56.566	42.3313	42.1598	43.2226	48.4613	45.0671	44.7174	43.6478	46.4865
4:55pm	2023-03-23	2	29.9	83.8805	90.6815	86.5904	90.3829	46.3515	35.9148	55.6013	34.795	16.4299	16.2284	15.9372	17.1914	84.0373	77.7215	83.4102	81.7304	17.1018	17.4602	17.0272	16.303	14.4964	15.3549	14.6382	13.9663	17.9305	17.0421	17.9678	17.8633	99.3191	97.6319	94.4516	93.0854	61.2078	57.8708	63.0443	76.9301	72.9286	75.9447	73.6528	80.1627
10:33am	2023-03-24	3	47.6	340.265	357.967	344.304	362.467	40.8313	4.76919	43.0975	8.80893	13.3906	13.2264	14.573	14.4252	255.118	232.341	257.959	257.319	13.3413	15.8046	14.2281	14.9999	12.2246	11.2393	12.0604	11.7648	15.0984	14.8029	15.509	16.6421	362.533	336.833	340.922	334.993	125.288	131.184	154.88	262.327	280.194	290.146	288.93	310.295
4:38pm	2023-03-24	3	53.6	490.453	480.598	459.612	475.584	3.9266	0	18.8473	0	11.3525	12.4207	10.8873	11.2319	292.348	262.783	300.808	306.787	14.3677	12.3346	12.2312	12.9721	8.50965	9.97416	10.1637	7.56203	11.4387	12.6964	12.9376	13.0238	450.532	432.734	414.712	431.477	181.528	183.768	224.464	392.055	390.798	396.501	393.072	422.672
10am	2023-03-25	4	71	920.53	883.901	912.39	902.391	74.632	0	116.488	0	12.1165	11.6428	12.9761	11.8007	567.894	497.058	569.999	628.661	13.6163	13.7567	13.2216	12.6164	10.1517	11.0639	10.3272	10.2745	13.9584	14.1163	14.2216	13.4322	904.286	829.836	835.73	840.361	638.765	587.05	694.936	878.323	739.809	777.209	753.597	856.395
4:33pm	2023-03-25	4	77.6	1010.39	1018.87	1024.02	993.848	126.143	0	215.061	0	12.7091	13.5489	12.9688	14.2762	651.381	576.619	673.113	701.294	12.9775	13.826	12.5186	14.6485	11.6615	11.9385	10.813	10.8303	14.129	14.7004	14.7524	14.9169	981.641	939.693	947.442	928.87	843.156	774.584	903.459	1028.65	893.199	931.857	895.753	957.961
10:15am	2023-03-26	5	95.3	1034.59	1068.4	1073.78	1044.01	565.154	38.1948	659.81	0	11.5978	11.8591	10.6873	11.7799	950.823	886.413	929.089	948.963	12.6429	12.3975	13.0071	10.3547	9.92716	10.0934	9.61837	10.3072	12.8488	14.3531	12.7696	12.4371	1111.08	1082.57	1098.61	1066.14	1192.95	1154.19	1151.18	1141.56	1090.53	1156.8	1144.92	1124.38
10:15am	2023-03-27	6	119.3
				Control				Vanillic acid + Phenylalanine				Caffeic acid + Phenylalanine				Vanillin + Vanillic acid				Caffeic acid + Vanillic acid				Vanillin + Caffeic acid				Caffeic acid (200uM)				Vanillic acid (200uM)				Phenylalanine (200uM)				Vanillin (200uM)
				R1	R2	R3	R4	R1	R2	R3	R4	R1	R2	R3	R4	R1	R2	R3	R4	R1	R2	R3	R4	R1	R2	R3	R4	R1	R2	R3	R4	R1	R2	R3	R4	R1	R2	R3	R4	R1	R2	R3	R4
			0
			6.5
			23.5	3.90619	3.99256	3.9561	3.97932	3.51399	3.4022	3.60039	3.34342	2.82768	2.79762	2.81338	2.83977	3.95057	3.87295	3.91716	3.90591	2.83172	2.86665	2.82157	2.84297	2.66508	2.71352	2.70622	2.72617	2.86665	2.84815	2.84497	2.8829	4.07089	4.04	3.99685	4.03541	3.74553	3.74147	3.76636	3.88076	3.80815	3.80036	3.77615	3.83916
			29.9	4.42939	4.50735	4.46119	4.50406	3.83625	3.58115	4.01821	3.54947	2.79911	2.78676	2.76866	2.84441	4.43126	4.35313	4.42377	4.40343	2.83919	2.85992	2.83481	2.79135	2.6739	2.73144	2.68364	2.63665	2.8865	2.83569	2.88858	2.88275	4.59834	4.5812	4.54809	4.53352	4.11428	4.05821	4.14384	4.3429	4.28948	4.33001	4.29936	4.38406
			47.6	5.82972	5.88044	5.84153	5.89293	3.70945	1.56218	3.76346	2.17577	2.59455	2.58221	2.67917	2.66897	5.54173	5.44821	5.5528	5.55032	2.59087	2.7603	2.65522	2.70804	2.50345	2.41942	2.48993	2.46512	2.71459	2.69482	2.74142	2.81193	5.89311	5.81959	5.83165	5.81411	4.83062	4.8766	5.04265	5.56959	5.63548	5.67038	5.66619	5.73752
			53.6	6.19533	6.17503	6.13038	6.16454	1.36777		2.93637		2.42944	2.51937	2.3876	2.41876	5.67795	5.57133	5.70647	5.72615	2.66498	2.51241	2.50399	2.5628	2.1412	2.3	2.31882	2.02314	2.437	2.54132	2.56014	2.56678	6.11043	6.07012	6.02758	6.06721	5.20141	5.21367	5.41372	5.9714	5.96819	5.98268	5.97399	6.0466
			71
			77.6
			95.3
			119.3
			R2	0.998582	0.99638	0.996224	0.995103	0.441368	0.88918	0.376466	0.849251	0.949057	0.976721	0.7685	0.843361	0.986397	0.984894	0.987131	0.989645	0.794969	0.763843	0.902771	0.892883	0.771126	0.950393	0.936357	0.814931	0.803981	0.905933	0.793663	0.698262	0.99207	0.993651	0.989774	0.994977	0.994405	0.999137	0.998937	0.999909	0.998242	0.996947	0.996821	0.996505
	growth rate (hr-1)			0.0768591	0.0738408	0.0737434	0.0741435	-0.0543823	-0.0844172	-0.0198847	-0.0546879	-0.0127772	-0.00982921	-0.0117688	-0.0128973	0.0588152	0.057878	0.0606149	0.0616325	-0.00773142	-0.010151	-0.0104193	-0.0081098	-0.015345	-0.0147141	-0.0123501	-0.0197861	-0.0130525	-0.00959563	-0.0091301	-0.00879123	0.0691906	0.0681363	0.0688179	0.0687832	0.0463358	0.0482169	0.0537122	0.0694228	0.0728822	0.0733617	0.0741286	0.0741748
	growth rate (day-1)			1.84462	1.77218	1.76984	1.77944	-1.30518	-2.02601	-0.477233	-1.31251	-0.306652	-0.235901	-0.28245	-0.309535	1.41157	1.38907	1.45476	1.47918	-0.185554	-0.243623	-0.250064	-0.194635	-0.368281	-0.353139	-0.296403	-0.474866	-0.31326	-0.230295	-0.219122	-0.210989	1.66057	1.63527	1.65163	1.6508	1.11206	1.15721	1.28909	1.66615	1.74917	1.76068	1.77909	1.7802
	mean specific growth rate (hr-1)			0.0746467				-0.053343				-0.0118181				0.0597352				-0.00910288				-0.0155488				-0.0101424				0.068732				0.0544219				0.0736368
	mean specific growth rate (day-1)			1.79152				-1.28023				-0.283634				1.43364				-0.218469				-0.373172				-0.243417				1.64957				1.30613				1.76728
	SE mean specific growth rate (hr-1)			0.00074238				0.0131907				0.000709611				0.000849953				0.000689118				0.00155253				0.000983954				0.000218914				0.00523941				0.000313108
	SE mean specific growth rate (day-1)			0.0178171				0.316578				0.0170307				0.0203989				0.0165388				0.0372608				0.0236149				0.00525394				0.125746				0.00751459
	Generation time (hr)			9.01841	9.38705	9.39945	9.34872	-12.7458	-8.21098	-34.8583	-12.6746	-54.2489	-70.5191	-58.8972	-53.7436	11.7852	11.976	11.4353	11.2465	-89.6533	-68.2839	-66.5252	-85.4703	-45.1708	-47.1076	-56.1248	-35.0321	-53.1046	-72.2357	-75.9189	-78.8453	10.0179	10.1729	10.0722	10.0773	14.9592	14.3756	12.9048	9.98443	9.51052	9.44835	9.35061	9.34478
	Generation time (day)			0.375767	0.391127	0.391644	0.38953	-0.531076	-0.342124	-1.45243	-0.528109	-2.26037	-2.9383	-2.45405	-2.23932	0.491049	0.499	0.476469	0.468602	-3.73555	-2.84516	-2.77188	-3.56126	-1.88212	-1.96282	-2.33853	-1.45967	-2.21269	-3.00982	-3.16329	-3.28522	0.417414	0.423873	0.419675	0.419887	0.6233	0.598983	0.537702	0.416018	0.396272	0.393681	0.389609	0.389366
	Mean Generation time (hr)			9.28841				-18.605				-61.2218				11.7321				-74.8208				-49.4677				-67.0864				10.0877				14.0799				9.43649
	Mean Generation time (day)			0.387017				-0.713434				-2.47301				0.48378				-3.22847				-1.91078				-2.91776				0.420212				0.544001				0.392232
	SE Generation time (hr)			0.0906446				6.00634				3.89879				0.16516				5.89216				4.32668				5.80031				0.0322156				1.11134				0.0401094
	SE Generation time (day)			0.00377686				0.250264				0.16245				0.00688166				0.245507				0.180278				0.24168				0.00134232				0.0463058				0.00167123
	Inhibition rate							1.72853	2.13089	1.26638	1.73262	1.17117	1.13168	1.15766	1.17278	0.212085	0.22464	0.187976	0.174344	1.10357	1.13599	1.13958	1.10864	1.20557	1.19712	1.16545	1.26506	1.17486	1.12855	1.12231	1.11777	0.0730928	0.0872156	0.0780855	0.0785504	0.379265	0.354065	0.280448	0.0699814	0.0236384	0.0172141	0.00694131	0.00632125
	Inhibition %							172.853	213.089	126.638	173.262	117.117	113.168	115.766	117.278	21.2085	22.464	18.7976	17.4344	110.357	113.599	113.958	110.864	120.557	119.712	116.545	126.506	117.486	112.855	112.231	111.777	7.30928	8.72156	7.80855	7.85504	37.9265	35.4065	28.0448	6.99814	2.36384	1.72141	0.694131	0.632125
	mean inhibition rate							1.71461				1.15832				0.199761				1.12195				1.2083				1.13587				0.0792361				0.27094				0.0135288
	mean inhibition %							171.461				115.832				19.9761				112.195				120.83				113.587				7.92361				27.094				1.35288
	se inhibition rate							0.176709				0.00950626				0.0113863				0.00923172				0.0207984				0.0131815				0.00293267				0.0701895				0.00419453
	se inhibition %							17.6709				0.950626				1.13863				0.923172				2.07984				1.31815				0.293267				7.01895				0.419453
	ADDITIONAL TESTS
				Control				Caffeic acid (50uM)				Phenylalanine (100uM)				Caffeic acid (100uM)
Reading time	Date	Days	Hours	R1	R2	R3	R4	R1	R2	R3	R4	R1	R2	R3	R4	R1	R2	R3	R4
			0	14.7981	14.2239	14.2783	14.4354	13.2085	14.6047	14.0909	14.3206	14.6349	14.3327	13.7162	14.2722	14.1513	14.4415	14.3024	13.6497
5:35pm	2023-03-29		17.1	36.2372	34.5988	35.7553	35.7296	33.1082	34.4382	33.5001	32.4914	32.6777	33.4552	26.2462	26.8823	21.5816	23.6184	22.8923	21.9543
10:35am	2023-03-30		23.7	55.6361	52.7582	54.291	53.6716	47.7344	49.2922	48.1161	46.0202	44.7064	48.2662	30.611	31.781	21.308	22.5155	21.9586	21.0327
5:05pm	2023-03-30		41.5	216.384	209.053	219.965	205.562	179.679	181.186	174.402	169.321	111.471	130.541	38.9869	37.5221	20.2877	22.93	22.4113	21.8086
11:13am	2023-03-31		47.3	348.633	340.1	349.622	327.539	288.577	280.421	260.954	263.499	126.259	177.535	27.2552	17.1222	19.7245	20.306	21.5708	19.8699
5:05pm	2023-03-31		65.8	825.991	815.767	851.25	795.348	722.535	716.727	707.592	716.939	470.55	615.207	0	5.17916	21.0709	23.6044	22.5608	21.8953
11:10am	2023-04-01		71.7	881.873	855.142	888.243	910.364	780.84	782.761	799.248	739.608	604.514	706.09	0	21.8167	19.7879	22.7491	22.6611	21.2765
4:55pm	2023-04-01		89.6	1080.95	1120.41	1095.72	1121.21	1039.48	1065.05	1055.3	1019.69	1042.85	1043.01	83.8378	265.492	0	0	0	0
11am	2023-04-02		113.3	1141.12	1177.33	1171.14	1177.89	1051.49	1124.34	1098.05	1089.01	1116.65	647.109	776.005	2.42722	24.6809	22.9117	22.4019	21.3824
10:50am	2023-04-03
			Averages
		Time	control	CA (50uM)	PHE	CA (100uM)
		0	14.4339	14.0561	14.239	14.1362
		17.1	35.5802	33.3845	29.8153	22.5116
		23.7	54.0892	47.7907	38.8412	21.7037
		41.5	212.741	176.147	79.6303	21.8594
		47.3	341.473	273.363	87.043	20.3678
		65.8	822.089	715.948	272.734	22.2828
		71.7	883.906	775.614	333.105	21.6186
		89.6	1104.57	1044.88	608.798
		113.3	1166.87	1090.72	635.548	22.8442
	Log convers
		Time	control	CA (50uM)	PHE	CA (100uM)
		0	2.66958	2.64306	2.65598	2.64874
		17.1	3.57179	3.50809	3.39502	3.11403
		23.7	3.99063	3.86683	3.65948	3.07748
		41.5	5.36008	5.17132	4.37739	3.08463
		47.3	5.83327	5.6108	4.4664	3.01396
		65.8	6.71185	6.57361	5.6085	3.10382
		71.7	6.78435	6.65366	5.80846	3.07356
		89.6	7.00721	6.95165	6.41149
		113.3	7.06208	6.99459	6.45449	3.1287
				Control				Caffeic acid (50uM)				Phenylalanine (100uM)				Caffeic acid (100uM)
Reading time	Date	Days	Hours	R1	R2	R3	R4	R1	R2	R3	R4	R1	R2	R3	R4	R1	R2	R3	R4
5:35pm	2023-03-29		0	14.7981	14.2239	14.2783	14.4354	13.2085	14.6047	14.0909	14.3206	14.6349	14.3327	13.7162	14.2722	14.1513	14.4415	14.3024	13.6497
10:35am	2023-03-30		17.1	36.2372	34.5988	35.7553	35.7296	33.1082	34.4382	33.5001	32.4914	32.6777	33.4552	26.2462	26.8823	21.5816	23.6184	22.8923	21.9543
5:05pm	2023-03-30		23.7	55.6361	52.7582	54.291	53.6716	47.7344	49.2922	48.1161	46.0202	44.7064	48.2662	30.611	31.781	21.308	22.5155	21.9586	21.0327
11:13am	2023-03-31		41.5	216.384	209.053	219.965	205.562	179.679	181.186	174.402	169.321	111.471	130.541	38.9869	37.5221	20.2877	22.93	22.4113	21.8086
5:05pm	2023-03-31		47.3	348.633	340.1	349.622	327.539	288.577	280.421	260.954	263.499	126.259	177.535	27.2552	17.1222	19.7245	20.306	21.5708	19.8699
11:10am	2023-04-01		65.8	825.991	815.767	851.25	795.348	722.535	716.727	707.592	716.939	470.55	615.207	0	5.17916	21.0709	23.6044	22.5608	21.8953
4:55pm	2023-04-01		71.7	881.873	855.142	888.243	910.364	780.84	782.761	799.248	739.608	604.514	706.09	0	21.8167	19.7879	22.7491	22.6611	21.2765
11am	2023-04-02		89.6	1080.95	1120.41	1095.72	1121.21	1039.48	1065.05	1055.3	1019.69	1042.85	1043.01	83.8378	265.492	0	0	0	0
10:50am	2023-04-03		113.3	1141.12	1177.33	1171.14	1177.89	1051.49	1124.34	1098.05	1089.01	1116.65	647.109	776.005	2.42722	24.6809	22.9117	22.4019	21.3824
				Control				Caffeic acid (50uM)				Phenylalanine (100uM)				Caffeic acid (100uM)
				R1	R2	R3	R4	R1	R2	R3	R4	R1	R2	R3	R4	R1	R2	R3	R4
			0	2.6945	2.65492	2.65874	2.66968	2.58086	2.68134	2.64553	2.6617	2.68341	2.66254	2.61858	2.65832	2.64981	2.6701	2.66043	2.61372
			17	3.59009	3.54382	3.5767	3.57598	3.49978	3.53917	3.51155	3.48098	3.48669	3.51021	3.26752	3.29147	3.07184	3.16202	3.1308	3.08896
			23.5	4.01883	3.96572	3.99436	3.98288	3.86565	3.89777	3.87362	3.82908	3.80012	3.87673	3.42136	3.45887	3.05908	3.1142	3.08916	3.04608
			41.6	5.37705	5.34259	5.39347	5.32575	5.19117	5.19953	5.16136	5.13179	4.71376	4.87169	3.66323	3.62493	3.01002	3.13245	3.10957	3.0823
			47.5	5.85402	5.82924	5.85685	5.79161	5.66496	5.63629	5.56435	5.57405	4.83834	5.17917	3.30524	2.84038	2.98186	3.01092	3.07134	2.98921
			65.6	6.71658	6.70413	6.74671	6.67878	6.58277	6.5747	6.56187	6.57499	6.1539	6.42196		1.64464	3.04789	3.16143	3.11621	3.08627
			71.3	6.78205	6.75127	6.78925	6.81384	6.66037	6.66283	6.68367	6.60612	6.40442	6.55974		3.08268	2.98507	3.12453	3.12065	3.0576
			89.4	6.98559	7.02145	6.99917	7.02217	6.94647	6.97078	6.96158	6.92725	6.94971	6.94987	4.42888	5.58158
			113.3	7.03977	7.071	7.06574	7.07148	6.95796	7.02495	7.00129	6.99302	7.01809	6.47251	6.65416	0.886748	3.20603	3.13165	3.10915	3.06257
			R2	0.982639	0.982654	0.98288	0.985316	0.988089	0.990605	0.994242	0.993733	0.978338	0.99499	0.00144601	0.751137	0.0297809	0.0347402	0.185215	0.0595533
	growth rate (hr-1)			0.0644025	0.0653812	0.06563	0.064323	0.0648431	0.0637862	0.0639396	0.065411	0.0552392	0.060296	-0.000555321	-0.0448245	-0.000352534	0.000703526	0.000505382	0.000632324
	growth rate (day-1)			1.54566	1.56915	1.57512	1.54375	1.55624	1.53087	1.53455	1.56986	1.32574	1.4471	-0.0133277	-1.07579	-0.00846082	0.0168846	0.0121292	0.0151758
	mean specific growth rate (hr-1)			0.0649342				0.064495				0.0175388				0.000372174
	mean specific growth rate (day-1)			1.55842				1.54788				0.420932				0.00893219
	SE mean specific growth rate (hr-1)			0.000334199				0.000384187				0.0249434				0.00024502
	SE mean specific growth rate (day-1)			0.00802079				0.00922049				0.598642				0.00588048
	Generation time (hr)			10.7627	10.6016	10.5614	10.776	10.6896	10.8667	10.8407	10.5968	12.5481	11.4957	-1248.19	-15.4636	-1966.19	985.248	1371.53	1096.19
	Generation time (day)			0.448447	0.441734	0.44006	0.449002	0.4454	0.452781	0.451694	0.441533	0.522838	0.478989	-52.008	-0.644316	-81.9244	41.052	57.1471	45.6746
	Mean Generation time (hr)			10.6755				10.799				-408.049				130.198
	Mean Generation time (day)			0.444811				0.447852				-12.9126				15.4873
	SE Generation time (hr)			0.0549144				0.0638714				312.83				783.512
	SE Generation time (day)			0.0022881				0.00266131				13.0346				32.6463
	Inhibition rate							0.00140189	0.0176796	0.0153161	-0.00734369	0.149305	0.0714284	1.00855	1.69031	1.00543	0.989166	0.992217	0.990262
	Inhibition %							0.140189	1.76796	1.53161	-0.734369	14.9305	7.14284	100.855	169.031	100.543	98.9166	99.2217	99.0262
	mean inhibition rate							0.00676348				0.729898				0.994268
	mean inhibition %							0.676348				72.9898				99.4268
	se inhibition rate							0.00591656				0.384134				0.00377336
	se inhibition %							0.591656				38.4134				0.377336
date	time	hour	Control set				Vanillic acid (1000uM)
			R1	R2	R3	R4	R1	R2	R3	R4
2023-02-28	1	0	15.4022	15.3172	15.5367	15.2959	15.4871	15.3313	15.4588	15.9192
2023-03-01	2	16	26.3635	26.6297	29.0785	26.9225	25.4852	25.565	26.3835	26.4434
2023-03-01	3	22.3	36.5468	37.1212	39.7364	37.6415	34.8371	35.5872	36.513	35.7831
2023-03-02	4	39.8	112.195	114.457	128.259	117.276	92.0272	93.3125	96.0649	94.295
2023-03-02	5	46.3	195.403	194.888	211.04	195.722	139.692	135.656	137.789	142.495
2023-03-03	6	64.1	547.412	568.018	599.634	578.062	189.279	188.002	221.759	202.913
2023-03-03	7	70.3	657.062	673.715	712.774	659.867	189.987	199.254	237.213	221.482
2023-03-04	8	88.4	856.009	896.187	851.421	847.546	184.561	197.167	241.933	222.334
2023-03-05		114.1	908.889	971.425	922.87	957.16
			Averages
		Time	control	VA
		0	15.388	15.5491
		16	27.2485	25.9693
		22.3	37.7615	35.6801
		39.8	118.047	93.9249
		46.3	199.263	138.908
		64.1	573.282	200.488
		70.3	675.854	211.984
		88.4	862.791	211.499
		114.1	940.086
		Time	control	VA
		0	2.73359	2.744
		16	3.305	3.25691
		22.3	3.63129	3.57459
		39.8	4.77108	4.5425
		46.3	5.29463	4.93381
		64.1	6.35138	5.30076
		70.3	6.51598	5.35651
		88.4	6.76017	5.35422
		114.1	6.84597
date	time	hour	Control set				Vanillic acid (1000uM)
			R1	R2	R3	R4	R1	R2	R3	R4
2023-02-28	1	0	15.4022	15.3172	15.5367	15.2959	15.4871	15.3313	15.4588	15.9192
2023-03-01	2	16	26.3635	26.6297	29.0785	26.9225	25.4852	25.565	26.3835	26.4434
2023-03-01	3	22.3	36.5468	37.1212	39.7364	37.6415	34.8371	35.5872	36.513	35.7831
2023-03-02	4	39.8	112.195	114.457	128.259	117.276	92.0272	93.3125	96.0649	94.295
2023-03-02	5	46.3	195.403	194.888	211.04	195.722	139.692	135.656	137.789	142.495
2023-03-03	6	64.1	547.412	568.018	599.634	578.062	189.279	188.002	221.759	202.913
2023-03-03	7	70.3	657.062	673.715	712.774	659.867	189.987	199.254	237.213	221.482
2023-03-04	8	88.4	856.009	896.187	851.421	847.546	184.561	197.167	241.933	222.334
2023-03-05		114.1	908.889	971.425	922.87	957.16
Log conversion of values			Control set				Vanillic acid (1000uM)
		time	R1	R2	R3	R4	R1	R2	R3	R4
		0
		16
		22.3	3.59859	3.61419	3.68227	3.62811	3.55068	3.57199	3.59767	3.57748
		39.8	4.72024	4.7402	4.85405	4.76453	4.52208	4.53595	4.56502	4.54643
		46.3	5.27506	5.27243	5.35205	5.27669	4.93944	4.91013	4.92572	4.9593
		64.1	6.3052	6.34215	6.39632	6.35968	5.24322	5.23645	5.40159	5.31278
		70.3	6.48778	6.51281	6.56916	6.49204	5.24695	5.29458	5.46896	5.40034
		R2	0.992157	0.992897	0.992098	0.991416	0.891897	0.91189	0.948304	0.925365
growth rate (hr-1)			0.0614298	0.0617933	0.0611887	0.0612766	0.0346881	0.0349005	0.0385307	0.037013
growth rate (day-1)			1.47431	1.48304	1.46853	1.47064	0.832515	0.837613	0.924736	0.888312
mean specific growth rate (hr-1)			0.0614221				0.0362831
mean specific growth rate (day-1)			1.47413				0.870794
SE mean specific growth rate (hr-1)			0.000133376				0.00091469
SE mean specific growth rate (day-1)			0.00320101				0.0219526
Generation time (hr)			11.2836	11.2172	11.328	11.3118	19.9823	19.8607	17.9895	18.7271
Generation time (day)			0.470149	0.467383	0.472001	0.471324	0.832595	0.827527	0.749562	0.780297
Mean Generation time (hr)			11.2851				19.2775
Mean Generation time (day)			0.470214				0.797495
SE Generation time (hr)			0.0244396				0.47635
SE Generation time (day)			0.00101831				0.0198479
Inhibition rate							0.43525	0.431792	0.37269	0.397399
Inhibition %							43.525	43.1792	37.269	39.7399
mean inhibition rate							0.409283
mean inhibition %							40.9283
se inhibition rate							0.0148919
se inhibition %							1.48919

## Sheet: N briensis
								COMBINATORIAL STUDIES
				200uM each
				Control				Vanillic acid + Phenylalanine				Caffeic acid + Phenylalanine				Vanillin + Vanillic acid				Caffeic acid + Vanillic acid				Vanillin + Caffeic acid				Caffeic acid (200uM)				Vanillic acid (200uM)				Phenylalanine (200uM)				Vanillin (200uM)
Reading time	Date	Days	Hours	R1	R2	R3	R4	R1	R2	R3	R4	R1	R2	R3	R4	R1	R2	R3	R4	R1	R2	R3	R4	R1	R2	R3	R4	R1	R2	R3	R4	R1	R2	R3	R4	R1	R2	R3	R4	R1	R2	R3	R4
11am	2023-03-22	1	0	14.086	13.8102	14.0365	13.2588	13.8668	14.192	13.4921	14.3193	13.584	13.082	13.28	13.5062	13.4143	13.7042	13.9375	13.987	13.287	12.2477	13.2234	13.2941	12.9548	13.3577	13.0325	12.9406	13.6335	13.4214	12.983	12.8133	13.6264	13.7183	14.1072	14.5809	13.7183	13.888	14.489	14.3688	13.8385	13.9799	14.1213	13.6547
5:42pm	2023-03-22	1	6.7	17.1238	17.0075	17.8417	17.4998	16.8776	16.3306	16.7614	17.4314	16.1802	16.0093	15.5717	16.8092	16.0982	16.5426	17.1101	16.7409	16.358	15.476	16.4811	16.3375	15.394	15.3324	15.2435	15.5307	16.9323	16.4674	16.0845	15.6811	16.7204	16.6862	17.1032	17.9647	17.1511	17.3289	18.081	17.951	16.905	17.1784	17.2537	16.7545
10:38am	2023-03-23	2	23.63	51.8113	51.6652	56.6621	56.0079	45.2556	32.993	37.0434	37.468	17.3065	15.9981	16.3948	17.557	48.5126	48.8049	47.6844	51.2128	16.5201	16.5549	17.2717	18.0859	14.6271	15.3091	13.9242	15.504	17.6405	17.5083	17.3204	17.0003	55.4581	54.8317	55.3189	58.7638	32.7843	40.7319	45.0746	43.2721	52.8552	51.359	50.1271	51.004
4:35pm	2023-03-23	2	29.58	81.7809	79.1846	89.0649	88.3149	67.7682	41.9929	49.0389	47.8923	17.2345	16.0878	16.3547	17.5807	77.1148	75.4921	74.0137	79.7111	16.3619	17.6961	16.6143	17.5519	14.8258	13.5204	13.5132	14.6959	18.2658	17.6168	16.773	17.3716	92.8656	92.3607	92.0146	96.5508	38.524	56.4311	67.8548	60.6789	81.6295	79.6967	77.1292	77.0788
10:43am	2023-03-24	3	47.72	313.271	336.589	378.416	367.814	148.192	22.2274	59.2614	43.6248	15.0303	14.4655	14.0621	15.6758	254.679	279.578	270.073	291.196	15.0949	14.8044	15.4176	16.2245	11.4318	15.0787	12.2064	13.4005	15.5951	15.6113	14.8206	14.5301	379.562	361.214	375.882	394.537	149.499	144.545	227.214	185.129	321.453	305.284	294.165	313.029
4:28pm	2023-03-24	3	54	440.419	434.375	497.239	510.612	175.962	0	31.0277	3.38939	14.1945	13.9508	13.1871	15.1531	314.69	324.163	314.999	353.085	12.9434	13.6096	16.2093	15.4294	11.7248	12.6022	11.4323	11.6598	15.1369	14.6494	14.0158	14.0158	485.053	465.572	464.077	503.641	207.664	207.143	320.978	260.047	388.847	359.958	348.291	367.172
10:15am	2023-03-25	4	71.25	872.019	876.84	954.537	1010.49	506.492	41.1429	182.801	124.91	13.5995	13.1833	12.6544	13.7123	664.284	700.496	652.768	784.853	13.5042	13.4521	15.3685	14.9523	11.5271	12.4289	12.0473	12.6977	15.7241	15.8021	14.7355	14.7529	963.625	926.337	922.418	958.179	666.538	679.788	886.83	791.824	914.821	768.273	739.483	807.468
4:10pm	2023-03-25	4	77.17	974.48	979.785	1050	1081.31	778.543	75.1876	331.851	242.099	14.9513	14.7011	14.5545	15.9174	794.63	826.848	797.563	934.413	15.2963	15.857	15.995	16.8662	14.9599	12.9587	12.7948	12.5619	16.4953	16.5902	16.0036	16.5471	1083.9	1053.36	1054.79	1054.92	879.414	869.676	1062.72	968.701	1024.81	930.488	888.566	944.937
10:25am	2023-03-26	5	95.42	1085.91	1088.75	1129.5	1207.06	1160.43	441.571	893.606	788.676	63.8137	61.1377	63.8137	63.4488	1056.92	1049.34	1058.95	1092.52	11.9681	11.7734	12.0978	13.9385	11.4004	11.3761	10.3057	10.9301	13.7601	14.2872	13.5169	13.6385	1191.9	1169.76	1177.66	1181.11	1091.46	1122.48	1034.38	1184.56	1225.55	1209.86	1144.46	1158.89
10:25am	2023-03-27	6	119.42	1045.99	1074.5	1143.93	1125.76	1160.64	1025.01	1139.32	1119.49	10.7731	10.4349	10.7961	11.2726	1078	1109.04	1085.18	1101.59	9.28226	10.727	13.2859	12.579	9.59733	10.4196	9.61269	7.49174	12.5405	11.0805	12.2562	11.2572	1156.42	1118.38	1085.18	1154.38	1061.09	1136.13	1147.77	1132.56	1173.98	1138.86	1110.08	1116.34
			Averages
		Time	control	VA+PHE	CA+PHE	VAN+VA	CA+VA	VAN+CA	CA	VA	PHE	VAN
		0	13.7979	13.9675	13.3631	13.7607	13.0131	13.0714	13.2128	14.0082	14.116	13.8986
		7	17.3682	16.8503	16.1426	16.6229	16.1631	15.3752	16.2913	17.1186	17.628	17.0229
		24	54.0366	38.19	16.8141	49.0537	17.1081	14.8411	17.3674	56.0931	40.4657	51.3363
		30	84.5863	51.6731	16.8144	76.5829	17.056	14.1388	17.5068	93.4479	55.8722	78.8835
		48	349.023	68.3263	14.8085	273.881	15.3853	13.0294	15.1393	377.799	176.596	308.483
		54	470.661	52.5948	14.1214	326.734	14.5479	11.8547	14.4545	479.586	248.958	366.067
		72	928.47	213.836	13.2874	700.6	14.3193	12.1753	15.2536	942.64	756.245	807.511
		77	1021.39	356.92	15.0311	838.364	16.0036	13.3188	16.409	1061.74	945.129	947.201
		96	1127.8	821.071	63.0534	1064.43	12.4445	11.0031	13.8007	1180.11	1108.22	1184.69
		120	1097.54	1111.12	10.8192	1093.45	11.4685	9.28034	11.7836	1128.59	1119.39	1134.81
	Log conversion	Time	control	VA+PHE	CA+PHE	VAN+VA	CA+VA	VAN+CA	CA	VA	PHE	VAN
		0	2.62451	2.63674	2.59249	2.62182	2.56595	2.57043	2.58119	2.63964	2.64731	2.63179
		7	2.85464	2.82437	2.78146	2.81078	2.78273	2.73275	2.79063	2.84017	2.86949	2.83456
		23.63	3.98966	3.64257	2.82222	3.89291	2.83955	2.6974	2.85459	4.02701	3.70046	3.9384
		29.58	4.43777	3.94494	2.82224	4.33837	2.8365	2.64892	2.86259	4.5374	4.02307	4.36797
		47.72	5.85514	4.22429	2.6952	5.6127	2.73342	2.56721	2.71729	5.93436	5.17387	5.73167
		54	6.15414	3.96262	2.64769	5.78915	2.67745	2.47273	2.671	6.17292	5.51728	5.90282
		72	6.83354	5.36521	2.58681	6.55194	2.66161	2.49941	2.72482	6.84868	6.62837	6.69396
		77	6.92892	5.87751	2.71012	6.73145	2.77282	2.58918	2.79783	6.96767	6.85132	6.85351
		96	7.02803	6.71061	4.14398	6.9702	2.52128	2.39818	2.62472	7.07336	7.01051	7.07723
		120	7.00083	7.01312	2.38132	6.99709	2.43961	2.2279	2.46671	7.02872	7.02054	7.03422
				200uM each
				Control				Vanillic acid + Phenylalanine				Caffeic acid + Phenylalanine				Vanillin + Vanillic acid				Caffeic acid + Vanillic acid				Vanillin + Caffeic acid				Caffeic acid (200uM)				Vanillic acid (200uM)				Phenylalanine (200uM)				Vanillin (200uM)
Reading time	Date	Days	Hours	R1	R2	R3	R4	R1	R2	R3	R4	R1	R2	R3	R4	R1	R2	R3	R4	R1	R2	R3	R4	R1	R2	R3	R4	R1	R2	R3	R4	R1	R2	R3	R4	R1	R2	R3	R4	R1	R2	R3	R4
11am	2023-03-22	1	0	14.086	13.8102	14.0365	13.2588	13.8668	14.192	13.4921	14.3193	13.584	13.082	13.28	13.5062	13.4143	13.7042	13.9375	13.987	13.287	12.2477	13.2234	13.2941	12.9548	13.3577	13.0325	12.9406	13.6335	13.4214	12.983	12.8133	13.6264	13.7183	14.1072	14.5809	13.7183	13.888	14.489	14.3688	13.8385	13.9799	14.1213	13.6547
5:42pm	2023-03-22	1	6.7	17.1238	17.0075	17.8417	17.4998	16.8776	16.3306	16.7614	17.4314	16.1802	16.0093	15.5717	16.8092	16.0982	16.5426	17.1101	16.7409	16.358	15.476	16.4811	16.3375	15.394	15.3324	15.2435	15.5307	16.9323	16.4674	16.0845	15.6811	16.7204	16.6862	17.1032	17.9647	17.1511	17.3289	18.081	17.951	16.905	17.1784	17.2537	16.7545
10:38am	2023-03-23	2	23.63	51.8113	51.6652	56.6621	56.0079	45.2556	32.993	37.0434	37.468	17.3065	15.9981	16.3948	17.557	48.5126	48.8049	47.6844	51.2128	16.5201	16.5549	17.2717	18.0859	14.6271	15.3091	13.9242	15.504	17.6405	17.5083	17.3204	17.0003	55.4581	54.8317	55.3189	58.7638	32.7843	40.7319	45.0746	43.2721	52.8552	51.359	50.1271	51.004
4:35pm	2023-03-23	2	29.58	81.7809	79.1846	89.0649	88.3149	67.7682	41.9929	49.0389	47.8923	17.2345	16.0878	16.3547	17.5807	77.1148	75.4921	74.0137	79.7111	16.3619	17.6961	16.6143	17.5519	14.8258	13.5204	13.5132	14.6959	18.2658	17.6168	16.773	17.3716	92.8656	92.3607	92.0146	96.5508	38.524	56.4311	67.8548	60.6789	81.6295	79.6967	77.1292	77.0788
10:43am	2023-03-24	3	47.72	313.271	336.589	378.416	367.814	148.192	22.2274	59.2614	43.6248	15.0303	14.4655	14.0621	15.6758	254.679	279.578	270.073	291.196	15.0949	14.8044	15.4176	16.2245	11.4318	15.0787	12.2064	13.4005	15.5951	15.6113	14.8206	14.5301	379.562	361.214	375.882	394.537	149.499	144.545	227.214	185.129	321.453	305.284	294.165	313.029
4:28pm	2023-03-24	3	53.47	440.419	434.375	497.239	510.612	175.962	0	31.0277	3.38939	14.1945	13.9508	13.1871	15.1531	314.69	324.163	314.999	353.085	12.9434	13.6096	16.2093	15.4294	11.7248	12.6022	11.4323	11.6598	15.1369	14.6494	14.0158	14.0158	485.053	465.572	464.077	503.641	207.664	207.143	320.978	260.047	388.847	359.958	348.291	367.172
10:15am	2023-03-25	4	71.25	872.019	876.84	954.537	1010.49	506.492	41.1429	182.801	124.91	13.5995	13.1833	12.6544	13.7123	664.284	700.496	652.768	784.853	13.5042	13.4521	15.3685	14.9523	11.5271	12.4289	12.0473	12.6977	15.7241	15.8021	14.7355	14.7529	963.625	926.337	922.418	958.179	666.538	679.788	886.83	791.824	914.821	768.273	739.483	807.468
4:10pm	2023-03-25	4	77.17	974.48	979.785	1050	1081.31	778.543	75.1876	331.851	242.099	14.9513	14.7011	14.5545	15.9174	794.63	826.848	797.563	934.413	15.2963	15.857	15.995	16.8662	14.9599	12.9587	12.7948	12.5619	16.4953	16.5902	16.0036	16.5471	1083.9	1053.36	1054.79	1054.92	879.414	869.676	1062.72	968.701	1024.81	930.488	888.566	944.937
10:25am	2023-03-26	5	95.42	1085.91	1088.75	1129.5	1207.06	1160.43	441.571	893.606	788.676	63.8137	61.1377	63.8137	63.4488	1056.92	1049.34	1058.95	1092.52	11.9681	11.7734	12.0978	13.9385	11.4004	11.3761	10.3057	10.9301	13.7601	14.2872	13.5169	13.6385	1191.9	1169.76	1177.66	1181.11	1091.46	1122.48	1034.38	1184.56	1225.55	1209.86	1144.46	1158.89
10:25am	2023-03-27	6	119.42	1045.99	1074.5	1143.93	1125.76	1160.64	1025.01	1139.32	1119.49	10.7731	10.4349	10.7961	11.2726	1078	1109.04	1085.18	1101.59	9.28226	10.727	13.2859	12.579	9.59733	10.4196	9.61269	7.49174	12.5405	11.0805	12.2562	11.2572	1156.42	1118.38	1085.18	1154.38	1061.09	1136.13	1147.77	1132.56	1173.98	1138.86	1110.08	1116.34
				Control				Vanillic acid + Phenylalanine				Caffeic acid + Phenylalanine				Vanillin + Vanillic acid				Caffeic acid + Vanillic acid				Vanillin + Caffeic acid				Caffeic acid (200uM)				Vanillic acid (200uM)				Phenylalanine (200uM)				Vanillin (200uM)
				R1	R2	R3	R4	R1	R2	R3	R4	R1	R2	R3	R4	R1	R2	R3	R4	R1	R2	R3	R4	R1	R2	R3	R4	R1	R2	R3	R4	R1	R2	R3	R4	R1	R2	R3	R4	R1	R2	R3	R4
			0
			6.7
			23.63	3.94761	3.94478	4.0371	4.02549	3.81233	3.4963	3.61209	3.62349	2.85108	2.77247	2.79696	2.86545	3.88182	3.88783	3.8646	3.93599	2.80458	2.80668	2.84907	2.89514	2.68288	2.72845	2.63363	2.7411	2.8702	2.86268	2.85189	2.83323	4.01563	4.00427	4.01311	4.07353	3.48995	3.70701	3.80832	3.76751	3.96756	3.93884	3.91456	3.9319
			29.58	4.40404	4.37178	4.48937	4.48091	4.21609	3.7375	3.89261	3.86895	2.84691	2.77806	2.79451	2.8668	4.3453	4.32403	4.30425	4.37841	2.79495	2.87334	2.81026	2.86516	2.69637	2.6042	2.60367	2.68757	2.90503	2.86885	2.81977	2.85483	4.53115	4.5257	4.52195	4.57007	3.65128	4.03302	4.21737	4.1056	4.40219	4.37823	4.34548	4.34483
			47.72	5.74707	5.81886	5.93599	5.90758	4.99851	3.10132	4.08196	3.77563	2.71007	2.67177	2.64349	2.75212	5.54	5.63328	5.59869	5.674	2.71436	2.69493	2.73551	2.78652	2.4364	2.71329	2.50196	2.59529	2.74696	2.74799	2.69602	2.67622	5.93902	5.88947	5.92928	5.97771	5.00729	4.97359	5.42589	5.22105	5.77285	5.72124	5.68414	5.7463
			54	6.08773	6.07391	6.20907	6.23561	5.17027	0	3.43488	1.22065	2.65285	2.63553	2.57924	2.71821	5.75159	5.78125	5.75257	5.86671	2.56058	2.61077	2.78558	2.73627	2.4617	2.53387	2.43644	2.45614	2.71713	2.6844	2.64018	2.64018	6.18426	6.14327	6.14005	6.22186	5.33592	5.33341	5.77137	5.56086	5.96319	5.88599	5.85304	5.90583
			R2	0.997998	0.993698	0.99456	0.997127	0.987509	0.613672	0.00708519	0.464806	0.974063	0.959535	0.9711	0.96929	0.991601	0.986635	0.987191	0.990481	0.827503	0.830991	0.629517	0.988363	0.895695	0.241847	0.984934	0.915276	0.896294	0.949861	0.996111	0.936757	0.992165	0.992599	0.989983	0.992519	0.988976	0.999763	0.99914	0.99964	0.989963	0.987949	0.988466	0.987352
	growth rate (hr-1)			0.0713882	0.0726222	0.0736544	0.0742978	0.044265	-0.0945097	-0.00167825	-0.0600336	-0.00680113	-0.00486942	-0.00748107	-0.00524036	0.0626594	0.0648889	0.0645423	0.0656012	-0.00710847	-0.00736036	-0.00261249	-0.00499783	-0.00913411	-0.00314813	-0.00626427	-0.00826411	-0.00601439	-0.00608737	-0.00693453	-0.00728145	0.0729996	0.0716416	0.0719763	0.0725062	0.0644754	0.0531072	0.0651484	0.0596898	0.0682654	0.066684	0.0664122	0.068184
	growth rate (day-1)			1.71332	1.74293	1.76771	1.78315	1.06236	-2.26823	-0.0402779	-1.44081	-0.163227	-0.116866	-0.179546	-0.125769	1.50383	1.55733	1.54902	1.57443	-0.170603	-0.176649	-0.0626998	-0.119948	-0.219219	-0.075555	-0.150343	-0.198339	-0.144345	-0.146097	-0.166429	-0.174755	1.75199	1.7194	1.72743	1.74015	1.54741	1.27457	1.56356	1.43255	1.63837	1.60042	1.59389	1.63642
	mean specific growth rate (hr-1)			0.0729906				-0.0279892				-0.006098				0.064423				-0.00551979				-0.00670266				-0.00657944				0.0722809				0.0606052				0.0673864
	mean specific growth rate (day-1)			1.75178				-0.67174				-0.146352				1.54615				-0.132475				-0.160864				-0.157906				1.73474				1.45452				1.61727
	SE mean specific growth rate (hr-1)			0.00063593				0.0307744				0.000622645				0.000627806				0.0011044				0.00132844				0.000313625				0.000298437				0.00277903				0.000487438
	SE mean specific growth rate (day-1)			0.0152623				0.738586				0.0149435				0.0150673				0.0265056				0.0318825				0.007527				0.00716249				0.0666968				0.0116985
	Generation time (hr)			9.70955	9.54456	9.4108	9.32931	15.659	-7.33414	-413.019	-11.546	-101.916	-142.347	-92.6535	-132.271	11.0621	10.6821	10.7394	10.5661	-97.51	-94.173	-265.32	-138.69	-75.8855	-220.178	-110.651	-83.8744	-115.248	-113.866	-99.9559	-95.1935	9.49522	9.67521	9.63021	9.55983	10.7506	13.0518	10.6395	11.6125	10.1537	10.3945	10.437	10.1658
	Generation time (day)			0.404565	0.39769	0.392117	0.388721	0.65246	-0.305589	-17.2091	-0.481082	-4.24652	-5.93112	-3.86056	-5.51129	0.460922	0.445086	0.447476	0.440253	-4.06292	-3.92388	-11.055	-5.77874	-3.1619	-9.17407	-4.61045	-3.49477	-4.80201	-4.74443	-4.16483	-3.9664	0.395634	0.403134	0.401259	0.398326	0.44794	0.543827	0.443313	0.483854	0.423072	0.433104	0.434877	0.423576
	Mean Generation time (hr)			9.49856				-134.898				-112.306				10.8279				-152.334				-135.571				-109.69				9.60021				11.4806				10.3284
	Mean Generation time (day)			0.395773				-4.33583				-4.88737				0.448434				-6.20514				-5.1103				-4.41942				0.399588				0.479733				0.428657
	SE Generation time (hr)			0.0831567				103.16				11.8869				0.106211				40.0977				33.3493				5.00586				0.0395501				0.556941				0.0744502
	SE Generation time (day)			0.00346486				4.29832				0.495288				0.00442546				1.67074				1.38955				0.208577				0.00164792				0.0232059				0.00310209
	Inhibition rate							0.393553	2.29482	1.02299	1.82248	1.09318	1.06671	1.10249	1.07179	0.141542	0.110997	0.115746	0.101238	1.09739	1.10084	1.03579	1.06847	1.12514	1.04313	1.08582	1.11322	1.0824	1.0834	1.09501	1.09976	-0.000122283	0.0184826	0.013897	0.00663648	0.116662	0.27241	0.107442	0.182227	0.0647384	0.0864029	0.0901274	0.0658526
	Inhibition %							39.3553	229.482	102.299	182.248	109.318	106.671	110.249	107.179	14.1542	11.0997	11.5746	10.1238	109.739	110.084	103.579	106.847	112.514	104.313	108.582	111.322	108.24	108.34	109.501	109.976	-0.0122283	1.84826	1.3897	0.663648	11.6662	27.241	10.7442	18.2227	6.47384	8.64029	9.01274	6.58526
	mean inhibition rate							1.38346				1.08354				0.117381				1.07562				1.09183				1.09014				0.0161898				0.18736				0.0882652
	mean inhibition %							138.346				108.354				11.7381				107.562				109.183				109.014				1.61898				18.736				8.82652
	se inhibition rate							0.421621				0.00853047				0.00860118				0.0151307				0.0182001				0.00429678				0.0040887				0.0380738				0.00667809
	se inhibition %							42.1621				0.853047				0.860118				1.51307				1.82001				0.429678				0.40887				3.80738				0.667809
	ADDITIONAL TESTS
				Control				Caffeic acid (50uM)				Phenylalanine (100uM)				Caffeic acid (100uM)
Reading time	Date	Days	Hours	R1	R2	R3	R4	R1	R2	R3	R4	R1	R2	R3	R4	R1	R2	R3	R4
5:35pm	2023-03-29		0	14.4603	14.6638	15.058	14.4285	13.9961	14.2886	14.206	14.2441	14.4921	14.6065	14.4666	14.2314	14.2377	14.1869	14.6956	14.5175
10:35am	2023-03-30		17.3	33.1396	33.3674	35.0202	33.7383	32.4889	33.2828	33.3153	32.9119	31.8968	31.9293	30.8947	33.1852	22.6113	22.9041	24.1534	23.1969
5:05pm	2023-03-30		23.8	50.2072	53.1091	54.6411	53.0247	48.4999	49.7009	50.3825	49.623	45.1371	48.2986	44.819	49.9021	21.8445	22.4807	23.9089	22.9481
11:13am	2023-03-31		41.3	188.875	193.609	197.226	195.264	180.196	189.399	189.28	185.342	140.998	161.742	151.373	168.717	22.5716	22.3482	24.8269	23.4933
5:05pm	2023-03-31		47.2	300.216	312.747	318.606	307.942	300.558	301.712	299.218	300.772	224.658	253.313	243.39	271.632	21.2791	21.1222	23.7596	21.5214
11:10am	2023-04-01		66	656.285	677.015	668.118	678.225	694.022	662.64	681.947	688.393	590.194	639.097	622.876	692.357	22.6884	23.0137	24.9429	23.8081
4:55pm	2023-04-01		71.9	897.744	884.92	929.193	897.132	920.815	885.951	910.375	884.244	850.959	903.093	884.372	897.132	22.0517	22.7042	24.5086	22.0356
11am	2023-04-02		89.8	1024.42	1078.33	1077.66	1044.34	1065.1	1066.87	1089.2	1075.81	1082	1110.43	1070.97	1067.98	0	0	0	0
10:50am	2023-04-03		113.4	1078.46	1079.64	1085.44	1088.37	1084.33	1073.92	1056.83	1083.64	1070.87	1050.77	1064.69	1072.62	25.1607	23.0317	23.6914	23.0017
			Averages
		Time	control	CA (50uM)	PHE	CA (100uM)
		0	14.6526	14.1837	14.4492	14.4094
		17.3	33.8164	32.9997	31.9765	23.2164
		23.7	52.7455	49.5515	47.0392	22.7955
		42	193.744	186.054	155.708	23.31
		47.3	309.878	300.565	248.248	21.9206
		66	669.911	681.751	636.131	23.6133
		71.7	902.247	900.346	883.889	22.825
		89.6	1056.19	1074.25	1082.84	0
		113.3	1082.98	1074.68	1064.74	23.7214
	Log convers
		Time	control	CA (50uM)	PHE	CA (100uM)
		0	2.68462	2.65209	2.67064	2.66788
		17.3	3.52095	3.4965	3.465	3.14486
		23.7	3.96548	3.90301	3.85098	3.12656
		42	5.26654	5.22604	5.04798	3.14888
		47.3	5.73618	5.70566	5.51443	3.08743
		66	6.50714	6.52466	6.4554	3.16181
		71.7	6.80489	6.80278	6.78433	3.12786
		89.6	6.96242	6.97938	6.98735
		113.3	6.98747	6.97978	6.97048	3.16638
				Control				Caffeic acid (50uM)				Phenylalanine (100uM)				Caffeic acid (100uM)
Reading time	Date	Days	Hours	R1	R2	R3	R4	R1	R2	R3	R4	R1	R2	R3	R4	R1	R2	R3	R4
5:35pm	2023-03-29		0	14.4603	14.6638	15.058	14.4285	13.9961	14.2886	14.206	14.2441	14.4921	14.6065	14.4666	14.2314	14.2377	14.1869	14.6956	14.5175
10:35am	2023-03-30		17.3	33.1396	33.3674	35.0202	33.7383	32.4889	33.2828	33.3153	32.9119	31.8968	31.9293	30.8947	33.1852	22.6113	22.9041	24.1534	23.1969
5:05pm	2023-03-30		23.8	50.2072	53.1091	54.6411	53.0247	48.4999	49.7009	50.3825	49.623	45.1371	48.2986	44.819	49.9021	21.8445	22.4807	23.9089	22.9481
11:13am	2023-03-31		41.3	188.875	193.609	197.226	195.264	180.196	189.399	189.28	185.342	140.998	161.742	151.373	168.717	22.5716	22.3482	24.8269	23.4933
5:05pm	2023-03-31		47.2	300.216	312.747	318.606	307.942	300.558	301.712	299.218	300.772	224.658	253.313	243.39	271.632	21.2791	21.1222	23.7596	21.5214
11:10am	2023-04-01		66	656.285	677.015	668.118	678.225	694.022	662.64	681.947	688.393	590.194	639.097	622.876	692.357	22.6884	23.0137	24.9429	23.8081
4:55pm	2023-04-01		71.9	897.744	884.92	929.193	897.132	920.815	885.951	910.375	884.244	850.959	903.093	884.372	897.132	22.0517	22.7042	24.5086	22.0356
11am	2023-04-02		89.8	1024.42	1078.33	1077.66	1044.34	1065.1	1066.87	1089.2	1075.81	1082	1110.43	1070.97	1067.98	0	0	0	0
10:50am	2023-04-03		113.4	1078.46	1079.64	1085.44	1088.37	1084.33	1073.92	1056.83	1083.64	1070.87	1050.77	1064.69	1072.62	25.1607	23.0317	23.6914	23.0017
				Control				Caffeic acid (50uM)				Phenylalanine (100uM)				Caffeic acid (100uM)
				R1	R2	R3	R4	R1	R2	R3	R4	R1	R2	R3	R4	R1	R2	R3	R4
			0	2.67141	2.68538	2.71191	2.66921	2.63878	2.65946	2.65366	2.65634	2.6736	2.68147	2.67185	2.65545	2.6559	2.65232	2.68755	2.67536
			17	3.50073	3.50758	3.55592	3.51863	3.4809	3.50504	3.50602	3.49383	3.46251	3.46353	3.43059	3.5021	3.11845	3.13132	3.18443	3.14402
			23.5	3.91616	3.97235	4.00079	3.97076	3.88156	3.90602	3.91964	3.90445	3.8097	3.8774	3.80263	3.91006	3.08395	3.11266	3.17425	3.13323
			41.6	5.24109	5.26584	5.28435	5.27435	5.19405	5.24386	5.24323	5.2222	4.94874	5.086	5.01975	5.12823	3.11669	3.10675	3.21193	3.15672
			47.5	5.7045	5.74539	5.76396	5.72991	5.70564	5.70947	5.70117	5.70635	5.41458	5.53462	5.49467	5.60445	3.05772	3.05033	3.16799	3.06905
			65.6	6.4866	6.51769	6.50446	6.51948	6.5425	6.49623	6.52495	6.53436	6.38045	6.46006	6.43435	6.5401	3.12185	3.13609	3.21659	3.17002
			71.3	6.79989	6.7855	6.83432	6.7992	6.82526	6.78666	6.81386	6.78473	6.74636	6.80583	6.78488	6.7992	3.09339	3.12255	3.19902	3.09266
			89.4	6.93188	6.98317	6.98255	6.95114	6.97082	6.97249	6.9932	6.98083	6.98656	7.01251	6.97632	6.97352	#NUM!	#NUM!	#NUM!	#NUM!
			113.3	6.98329	6.98438	6.98974	6.99244	6.98872	6.97907	6.96303	6.98808	6.97622	6.95728	6.97044	6.97786	3.22528	3.13687	3.16511	3.13557
			R2	0.985613	0.985068	0.983727	0.986062	0.989109	0.985693	0.988122	0.988532	0.997692	0.995543	0.995866	0.995536	0.00247368	0.0155203	0.302907	0.00710592
	growth rate (hr-1)			0.0635076	0.0636474	0.0625523	0.0634616	0.0650623	0.0637509	0.0640539	0.0645467	0.0611754	0.0627684	0.0632301	0.0637394	7.17158e-05	-0.000219274	0.000624642	0.00016982
	growth rate (day-1)			1.52418	1.52754	1.50126	1.52308	1.56149	1.53002	1.53729	1.54912	1.46821	1.50644	1.51752	1.52975	0.00172118	-0.00526257	0.0149914	0.00407568
	mean specific growth rate (hr-1)			0.0632922				0.0643534				0.0627283				0.000161726
	mean specific growth rate (day-1)			1.51901				1.54448				1.50548				0.00388142
	SE mean specific growth rate (hr-1)			0.000249778				0.000287593				0.000554327				0.000175028
	SE mean specific growth rate (day-1)			0.00599467				0.00690224				0.0133039				0.00420068
	Generation time (hr)			10.9144	10.8904	11.0811	10.9223	10.6536	10.8727	10.8213	10.7387	11.3305	11.0429	10.9623	10.8747	9665.19	-3161.1	1109.67	4081.66
	Generation time (day)			0.454767	0.453768	0.461712	0.455096	0.4439	0.453031	0.450888	0.447446	0.472104	0.460122	0.456763	0.453113	402.716	-131.713	46.2363	170.069
	Mean Generation time (hr)			10.9521				10.7825				11.1119				2537.92
	Mean Generation time (day)			0.456336				0.448816				0.460525				121.827
	SE Generation time (hr)			0.0435392				0.0480516				0.0987929				2694.19
	SE Generation time (day)			0.00181413				0.00200215				0.00411637				112.258
	Inhibition rate							-0.0279666	-0.00724769	-0.0120346	-0.0198199	0.0334458	0.00827624	0.000982092	-0.00706551	0.998867	1.00346	0.990131	0.997317
	Inhibition %							-2.79666	-0.724769	-1.20346	-1.98199	3.34458	0.827624	0.0982092	-0.706551	99.8867	100.346	99.0131	99.7317
	mean inhibition rate							-0.0167672				0.00890966				0.997445
	mean inhibition %							-1.67672				0.890966				99.7445
	se inhibition rate							0.0045439				0.00875822				0.0027654
	se inhibition %							0.45439				0.875822				0.27654
date	time	hour	Control set				Vanillic acid (1000uM)
			R1	R2	R3	R4	R1	R2	R3	R4
2023-02-28	1	0	14.7647	15.9758	15.3809	15.3101	14.5947	14.2123	15.4092	15.0905
2023-03-01	2	16	26.2571	26.9358	27.5214	26.8826	24.9062	25.219	26.1306	25.9842
2023-03-01	3	22.3	36.2765	37.1752	38.4727	37.3036	33.9045	34.4316	35.3642	34.9925
2023-03-02	4	39.8	105.654	113.138	121.105	119.181	84.8738	92.7472	89.3623	90.5332
2023-03-02	5	46.3	187.217	194.7	208.924	202.715	129.022	133.826	127.911	129.218
2023-03-03	6	64.1	551.899	576.647	594.698	586.76	153.176	195.009	176.75	168.225
2023-03-03	7	70.3	635.863	658.127	679.645	690.581	150.324	194.035	180.115	178.447
2023-03-04	8	88.4	828.837	832.624	860.196	875.341	150.619	221.042	180.018	180.864
2023-03-05		114.1	902.182	973.786	918.241	961.033
			Averages
		Time	control	VA
		0	15.3579	14.8267
		16	26.8992	25.56
		22.3	37.307	34.6732
		39.8	114.769	89.3791
		46.3	198.389	129.995
		64.1	577.501	173.29
		70.3	666.054	175.73
		88.4	849.249	183.136
		114.1	938.811
		Time	control	VA
		0	2.73163	2.69643
		16	3.2921	3.24103
		22.3	3.61918	3.54597
		39.8	4.74293	4.49289
		46.3	5.29023	4.86749
		64.1	6.35871	5.15497
		70.3	6.50137	5.16895
		88.4	6.74435	5.21023
		114.1	6.84461
date	time	hour	Control set				Vanillic acid (1000uM)
			R1	R2	R3	R4	R1	R2	R3	R4
2023-02-28	1	0	14.7647	15.9758	15.3809	15.3101	14.5947	14.2123	15.4092	15.0905
2023-03-01	2	16	26.2571	26.9358	27.5214	26.8826	24.9062	25.219	26.1306	25.9842
2023-03-01	3	22.3	36.2765	37.1752	38.4727	37.3036	33.9045	34.4316	35.3642	34.9925
2023-03-02	4	39.8	105.654	113.138	121.105	119.181	84.8738	92.7472	89.3623	90.5332
2023-03-02	5	46.3	187.217	194.7	208.924	202.715	129.022	133.826	127.911	129.218
2023-03-03	6	64.1	551.899	576.647	594.698	586.76	153.176	195.009	176.75	168.225
2023-03-03	7	70.3	635.863	658.127	679.645	690.581	150.324	194.035	180.115	178.447
2023-03-04	8	88.4	828.837	832.624	860.196	875.341	150.619	221.042	180.018	180.864
2023-03-05		114.1	902.182	973.786	918.241	961.033
Log conversion of values			Control set				Vanillic acid (1000uM)
		time	R1	R2	R3	R4	R1	R2	R3	R4
		0
		16
		22.3	3.59117	3.61564	3.64995	3.61909	3.52355	3.53898	3.5657	3.55513
		39.8	4.66017	4.7286	4.79666	4.78064	4.44116	4.52988	4.4927	4.50572
		46.3	5.23227	5.27146	5.34197	5.3118	4.85999	4.89654	4.85134	4.8615
		64.1	6.31337	6.35723	6.38805	6.37462	5.03159	5.27305	5.17474	5.1253
		70.3	6.45498	6.4894	6.52157	6.53753	5.01279	5.26804	5.1936	5.18429
		R2	0.99151	0.991248	0.989697	0.991714	0.840084	0.9077	0.905603	0.893193
growth rate (hr-1)			0.0615858	0.0616525	0.0613308	0.0621097	0.0301251	0.0355348	0.0332327	0.0326739
growth rate (day-1)			1.47806	1.47966	1.47194	1.49063	0.723004	0.852836	0.797585	0.784173
mean specific growth rate (hr-1)			0.0616697				0.0328916
mean specific growth rate (day-1)			1.48007				0.789399
SE mean specific growth rate (hr-1)			0.000162215				0.00111069
SE mean specific growth rate (day-1)			0.00389317				0.0266567
Generation time (hr)			11.255	11.2428	11.3018	11.1601	23.0089	19.5061	20.8574	21.2141
Generation time (day)			0.468958	0.46845	0.470908	0.465002	0.958705	0.812755	0.869057	0.883921
Mean Generation time (hr)			11.2399				21.1241
Mean Generation time (day)			0.468329				0.88111
SE Generation time (hr)			0.0294969				0.721549
SE Generation time (day)			0.00122904				0.0300645
Inhibition rate							0.511508	0.423788	0.461117	0.470179
Inhibition %							51.1508	42.3788	46.1117	47.0179
mean inhibition rate							0.466648
mean inhibition %							46.6648
se inhibition rate							0.0180104
se inhibition %							1.80104

## Sheet: N. tenuis
								COMBINATORIAL STUDIES
				200uM each
				Control				Vanillic acid + Phenylalanine				Caffeic acid + Phenylalanine				Vanillin + Vanillic acid				Caffeic acid + Vanillic acid				Vanillin + Caffeic acid				Caffeic acid (200uM)				Vanillic acid (200uM)				Phenylalanine (200uM)				Vanillin (200uM)
Reading time	Date	Days	Hours	R1	R2	R3	R4	R1	R2	R3	R4	R1	R2	R3	R4	R1	R2	R3	R4	R1	R2	R3	R4	R1	R2	R3	R4	R1	R2	R3	R4	R1	R2	R3	R4	R1	R2	R3	R4	R1	R2	R3	R4
11am	2023-03-22	1	0	14.093	14.3829	14.2769	14.694	14.595	14.3829	14.5667	14.5667	13.9021	13.584	14.2203	13.8032	15.0263	14.4536	14.8778	14.2769	13.7678	13.2022	13.9092	13.386	13.9375	13.5062	13.386	13.4567	14.5455	13.4567	13.8385	13.8385	15.2808	14.6233	14.7152	14.998	14.5031	14.9627	14.595	14.1355	14.4465	14.3051	14.2344	14.6587
5:58pm	2023-03-22	1	7	16.9528	17.3357	17.3289	17.6502	16.9802	16.9186	16.2486	16.9186	16.5563	15.688	16.44	16.0025	18.0194	16.4879	16.5563	17.0485	15.7973	15.7153	16.1939	16.4879	15.6196	15.5239	15.7495	14.9769	17.2673	16.611	16.611	16.9391	17.7938	17.3562	18.6006	18.5459	17.3631	18.0946	17.5408	17.3357	17.0349	16.734	16.6452	17.0212
10:50am	2023-03-23	2	23.8	48.9719	49.5495	49.4034	48.7561	32.5824	33.3828	15.678	35.9995	16.9376	16.4018	16.4922	16.019	47.7331	45.7705	47.2947	46.9397	17.5292	17.3552	17.216	18.5035	15.6571	14.8777	15.7615	14.0356	18.0233	17.049	17.7867	17.7937	56.7247	55.5485	58.221	57.4902	41.8106	40.9059	44.5039	51.4425	45.6522	44.3508	47.2111	48.2899
4:45pm	2023-03-23	2	29.8	76.8408	76.372	77.4466	75.2758	41.7261	43.4786	31.0814	48.7505	16.0734	16.4196	17.422	16.1744	73.8911	70.2419	71.6987	70.2491	17.3139	17.4076	18.0495	16.1816	15.8282	14.8113	14.6455	13.5276	17.9269	18.0278	18.2803	18.0567	90.9977	88.6106	95.5989	92.2742	57.686	54.1594	61.3641	75.8527	70.8693	68.7707	69.3692	72.2107
10:55am	2023-03-24	3	47.9	316.176	324.583	334.75	333.442	107.882	129.069	39.8004	157.922	15.1594	13.7717	14.5785	13.5135	303.557	288.614	307.059	282.95	15.5629	13.3844	15.111	14.4494	12.9648	12.7066	12.6421	12.3516	16.047	14.9174	15.4338	15.3531	389.76	396.021	392.761	399.378	203.347	163.699	214.675	321.34	291.987	270.154	284.854	280.82
4:15pm	2023-03-24	3	53.3	436.471	442.304	431.109	462.809	151.752	178.708	23.6997	231.661	15.2669	14.097	15.0069	14.032	393.072	376.157	402.382	372.469	7.73905	7.84467	7.92591	7.41409	6.94289	6.3742	6.17922	6.3092	15.2181	15.8193	15.8843	16.1768	514.463	521.904	518.817	516.51	279.399	228.282	291.455	412.781	381.454	349.445	368.521	374.321
10:28am	2023-03-25	4	71.5	894.287	854.641	893.489	908.994	449.797	510.515	0.022546	600.317	14.3973	14.5101	14.3713	13.9204	413.689	406.492	415.631	396.346	13.799	14.1025	14.0938	16.3137	13.2353	13.5735	10.6859	13.3394	15.9062	14.484	15.9235	15.3252	948.848	964.18	964.18	950.375	771.082	673.788	780.482	911.977	852.699	814.579	842.015	827.135
4:23pm	2023-03-25	4	77.4	969.693	1005.62	978.189	1006.78	692.715	768.235	0	884.253	13.597	14.6321	15.0893	14.1491	956.366	906.379	947.524	909.872	14.3561	15.3049	17.194	15.3222	12.6568	12.4411	11.0524	12.5533	17.0646	16.6161	14.8909	16.6851	1077.95	1054.61	1075.32	1064.88	952.484	858.893	933.55	1062.29	973.963	947.999	957.401	958.997
10:35am	2023-03-26	5	95.6	1104.89	1146.36	1112.02	1130.43	1092.28	1134.4	150.783	1168.05	61.462	62.1919	77.1935	70.3008	1123.05	1083.76	1136.39	1094.59	15.4225	14.6683	15.6252	13.2574	11.1166	11.222	12.5357	12.0005	14.125	15.682	16.2009	14.7657	1228.44	1227.97	1238.3	1233.61	1162.38	1191.45	1234.06	1219.51	1199.72	1173.04	1181.03	1188
10:35am	2023-03-27	6	119.6	1063.36	1062.66	1103.7	1109.85	950.968	1121.64	777.065	1113.31	13.0247	13.5549	14.0237	14.016	1094.4	1059.51	1087.79	1052.87	14.7844	15.038	15.5452	14.4233	12.2793	11.8182	11.1804	12.0718	15.4991	14.3695	14.8536	13.7086	1119.18	1109.04	1093.1	1077.88	1151.69	1180.62	1164.06	1175.97	1148.27	1162.18	1179.24	1139.51
			Averages
		Time	control	VA+PHE	CA+PHE	VAN+VA	CA+VA	VAN+CA	CA	VA	PHE	VAN
		0	14.3617	14.5279	13.8774	14.6587	13.5663	13.5716	13.9198	14.9043	14.5491	14.4112
		7	17.3169	16.7665	16.1717	17.028	16.0486	15.4675	16.8571	18.0741	17.5835	16.8588
		24	49.1702	29.4107	16.4627	46.9345	17.651	15.083	17.6632	56.9961	44.6657	46.376
		30	76.4838	41.2591	16.5224	71.5202	17.2381	14.7032	18.0729	91.8703	62.2655	70.305
		48	327.238	108.668	14.2558	295.545	14.6269	12.6663	15.4378	394.48	225.765	281.954
		53	443.173	146.455	14.6007	386.02	7.73093	6.45138	15.7746	517.923	302.979	368.435
		72	887.853	390.163	14.2998	408.039	14.5773	12.7086	15.4097	956.896	784.332	834.107
		77	990.072	586.301	14.3669	930.035	15.5443	12.1759	16.3142	1068.19	951.805	959.59
		96	1123.42	886.379	67.7871	1109.45	14.7434	11.7187	15.1934	1232.08	1201.85	1185.45
		120	1084.89	990.746	13.6548	1073.64	14.9477	11.8374	14.6077	1099.8	1168.09	1157.3
	Log conversion	Time	control	VA+PHE	CA+PHE	VAN+VA	CA+VA	VAN+CA	CA	VA	PHE	VAN
		0	2.66457	2.67607	2.63026	2.68503	2.60759	2.60798	2.63331	2.70165	2.67753	2.66801
		7	2.85168	2.81938	2.78326	2.83486	2.77562	2.73874	2.82477	2.89448	2.86696	2.82487
		24	3.89529	3.38136	2.80109	3.84875	2.87079	2.71357	2.87148	4.04298	3.79921	3.83678
		30	4.33708	3.71987	2.80471	4.26998	2.84712	2.68806	2.89441	4.52038	4.13141	4.25284
		48	5.79069	4.6883	2.65716	5.68882	2.68286	2.53894	2.73682	5.97757	5.4195	5.64174
		53	6.09396	4.98672	2.68107	5.95589	2.04523	1.86429	2.7584	6.24983	5.71366	5.90927
		72	6.78881	5.96656	2.66024	6.01136	2.67946	2.54228	2.735	6.86369	6.66483	6.72636
		77	6.89778	6.37383	2.66492	6.83522	2.74369	2.49946	2.79203	6.97372	6.85836	6.86651
		96	7.02414	6.78714	4.21637	7.01162	2.69079	2.46119	2.72086	7.11646	7.09162	7.07788
		120	6.98924	6.89846	2.61409	6.97881	2.70456	2.47126	2.68155	7.00288	7.06312	7.05385
				200uM each
				Control				Vanillic acid + Phenylalanine				Caffeic acid + Phenylalanine				Vanillin + Vanillic acid				Caffeic acid + Vanillic acid				Vanillin + Caffeic acid				Caffeic acid (200uM)				Vanillic acid (200uM)				Phenylalanine (200uM)				Vanillin (200uM)
Reading time	Date	Days	Hours	R1	R2	R3	R4	R1	R2	R3	R4	R1	R2	R3	R4	R1	R2	R3	R4	R1	R2	R3	R4	R1	R2	R3	R4	R1	R2	R3	R4	R1	R2	R3	R4	R1	R2	R3	R4	R1	R2	R3	R4
11am	2023-03-22	1	0	14.093	14.3829	14.2769	14.694	14.595	14.3829	14.5667	14.5667	13.9021	13.584	14.2203	13.8032	15.0263	14.4536	14.8778	14.2769	13.7678	13.2022	13.9092	13.386	13.9375	13.5062	13.386	13.4567	14.5455	13.4567	13.8385	13.8385	15.2808	14.6233	14.7152	14.998	14.5031	14.9627	14.595	14.1355	14.4465	14.3051	14.2344	14.6587
5:58pm	2023-03-22	1	7	16.9528	17.3357	17.3289	17.6502	16.9802	16.9186	16.2486	16.9186	16.5563	15.688	16.44	16.0025	18.0194	16.4879	16.5563	17.0485	15.7973	15.7153	16.1939	16.4879	15.6196	15.5239	15.7495	14.9769	17.2673	16.611	16.611	16.9391	17.7938	17.3562	18.6006	18.5459	17.3631	18.0946	17.5408	17.3357	17.0349	16.734	16.6452	17.0212
10:50am	2023-03-23	2	23.8	48.9719	49.5495	49.4034	48.7561	32.5824	33.3828	15.678	35.9995	16.9376	16.4018	16.4922	16.019	47.7331	45.7705	47.2947	46.9397	17.5292	17.3552	17.216	18.5035	15.6571	14.8777	15.7615	14.0356	18.0233	17.049	17.7867	17.7937	56.7247	55.5485	58.221	57.4902	41.8106	40.9059	44.5039	51.4425	45.6522	44.3508	47.2111	48.2899
4:45pm	2023-03-23	2	29.8	76.8408	76.372	77.4466	75.2758	41.7261	43.4786	31.0814	48.7505	16.0734	16.4196	17.422	16.1744	73.8911	70.2419	71.6987	70.2491	17.3139	17.4076	18.0495	16.1816	15.8282	14.8113	14.6455	13.5276	17.9269	18.0278	18.2803	18.0567	90.9977	88.6106	95.5989	92.2742	57.686	54.1594	61.3641	75.8527	70.8693	68.7707	69.3692	72.2107
10:55am	2023-03-24	3	47.9	316.176	324.583	334.75	333.442	107.882	129.069	39.8004	157.922	15.1594	13.7717	14.5785	13.5135	303.557	288.614	307.059	282.95	15.5629	13.3844	15.111	14.4494	12.9648	12.7066	12.6421	12.3516	16.047	14.9174	15.4338	15.3531	389.76	396.021	392.761	399.378	203.347	163.699	214.675	321.34	291.987	270.154	284.854	280.82
4:15pm	2023-03-24	3	53.3	436.471	442.304	431.109	462.809	151.752	178.708	23.6997	231.661	15.2669	14.097	15.0069	14.032	393.072	376.157	402.382	372.469	7.73905	7.84467	7.92591	7.41409	6.94289	6.3742	6.17922	6.3092	15.2181	15.8193	15.8843	16.1768	514.463	521.904	518.817	516.51	279.399	228.282	291.455	412.781	381.454	349.445	368.521	374.321
10:28am	2023-03-25	4	71.5	894.287	854.641	893.489	908.994	449.797	510.515	0.022546	600.317	14.3973	14.5101	14.3713	13.9204	413.689	406.492	415.631	396.346	13.799	14.1025	14.0938	16.3137	13.2353	13.5735	10.6859	13.3394	15.9062	14.484	15.9235	15.3252	948.848	964.18	964.18	950.375	771.082	673.788	780.482	911.977	852.699	814.579	842.015	827.135
4:23pm	2023-03-25	4	77.4	969.693	1005.62	978.189	1006.78	692.715	768.235	0	884.253	13.597	14.6321	15.0893	14.1491	956.366	906.379	947.524	909.872	14.3561	15.3049	17.194	15.3222	12.6568	12.4411	11.0524	12.5533	17.0646	16.6161	14.8909	16.6851	1077.95	1054.61	1075.32	1064.88	952.484	858.893	933.55	1062.29	973.963	947.999	957.401	958.997
10:35am	2023-03-26	5	95.6	1104.89	1146.36	1112.02	1130.43	1092.28	1134.4	150.783	1168.05	61.462	62.1919	77.1935	70.3008	1123.05	1083.76	1136.39	1094.59	15.4225	14.6683	15.6252	13.2574	11.1166	11.222	12.5357	12.0005	14.125	15.682	16.2009	14.7657	1228.44	1227.97	1238.3	1233.61	1162.38	1191.45	1234.06	1219.51	1199.72	1173.04	1181.03	1188
10:35am	2023-03-27	6	119.6	1063.36	1062.66	1103.7	1109.85	950.968	1121.64	777.065	1113.31	13.0247	13.5549	14.0237	14.016	1094.4	1059.51	1087.79	1052.87	14.7844	15.038	15.5452	14.4233	12.2793	11.8182	11.1804	12.0718	15.4991	14.3695	14.8536	13.7086	1119.18	1109.04	1093.1	1077.88	1151.69	1180.62	1164.06	1175.97	1148.27	1162.18	1179.24	1139.51
				Control				Vanillic acid + Phenylalanine				Caffeic acid + Phenylalanine				Vanillin + Vanillic acid				Caffeic acid + Vanillic acid				Vanillin + Caffeic acid				Caffeic acid (200uM)				Vanillic acid (200uM)				Phenylalanine (200uM)				Vanillin (200uM)
				R1	R2	R3	R4	R1	R2	R3	R4	R1	R2	R3	R4	R1	R2	R3	R4	R1	R2	R3	R4	R1	R2	R3	R4	R1	R2	R3	R4	R1	R2	R3	R4	R1	R2	R3	R4	R1	R2	R3	R4
			0
			7
			24	3.89125	3.90297	3.90002	3.88683	3.48377	3.50804	2.75226	3.58351	2.82954	2.79739	2.80289	2.77378	3.86563	3.82364	3.8564	3.84886	2.86387	2.85389	2.84584	2.91796	2.75093	2.69986	2.75757	2.64159	2.89167	2.83609	2.87845	2.87884	4.03821	4.01726	4.06425	4.05161	3.73315	3.71127	3.79558	3.94046	3.82105	3.79213	3.85463	3.87722
			30	4.34174	4.33562	4.34959	4.32116	3.73113	3.77227	3.43661	3.88671	2.77717	2.79847	2.85774	2.78343	4.30259	4.25194	4.27247	4.25205	2.85151	2.85691	2.89312	2.78387	2.76179	2.69539	2.68413	2.60473	2.8863	2.89192	2.90582	2.89352	4.51083	4.48425	4.56016	4.52476	4.05501	3.99193	4.11682	4.32879	4.26084	4.23078	4.23944	4.27959
			48	5.7563	5.78254	5.81338	5.80947	4.68104	4.86035	3.68388	5.0621	2.71862	2.62261	2.67955	2.60369	5.71557	5.66509	5.72704	5.64527	2.74489	2.59409	2.71542	2.67065	2.56224	2.54212	2.53703	2.51379	2.77552	2.70253	2.73656	2.73132	5.96553	5.98147	5.9732	5.98991	5.31492	5.09803	5.36913	5.7725	5.67671	5.59899	5.65198	5.63771
			53	6.07872	6.092	6.06636	6.13732	5.02225	5.18575	3.16546	5.44528	2.72569	2.64596	2.70851	2.64134	5.97399	5.93001	5.9974	5.92015	2.04628	2.05983	2.07014	2.00338	1.93772	1.85226	1.82119	1.84201	2.72249	2.76123	2.76533	2.78358	6.24312	6.25748	6.25155	6.24709	5.63264	5.43058	5.67489	6.02292	5.94399	5.85635	5.9095	5.92511
			72
			77
			96
			120
			R2	0.99946	0.999029	0.997454	0.999119	0.996703	0.997814	0.260668	0.997791	0.900525	0.908266	0.736368	0.858503	0.997942	0.998132	0.997937	0.998416	0.59937	0.768287	0.631379	0.692828	0.685378	0.640173	0.675013	0.606867	0.965278	0.644417	0.828918	0.772692	0.998246	0.998008	0.998208	0.997541	0.998713	0.998244	0.998706	0.997119	0.998201	0.99815	0.997584	0.998943
	growth rate (hr-1)			0.0763303	0.0768666	0.0765942	0.0790278	0.0529106	0.058523	0.0146162	0.064443	-0.00351372	-0.00649337	-0.00508918	-0.00608318	0.0743591	0.0743054	0.0757994	0.0731099	-0.0216955	-0.0235863	-0.0217482	-0.0242764	-0.0230436	-0.0231631	-0.0252952	-0.0210275	-0.00589996	-0.00478883	-0.00542934	-0.00489153	0.0774127	0.0789463	0.076341	0.0773483	0.0667228	0.0598402	0.0661082	0.0741714	0.0747637	0.0725703	0.0729991	0.07198
	growth rate (day-1)			1.83193	1.8448	1.83826	1.89667	1.26985	1.40455	0.350789	1.54663	0	0	0	0	1.78462	1.78333	1.81919	1.75464	-0.520692	-0.566071	-0.521958	-0.582634	-0.553046	-0.555915	-0.607085	-0.50466	-0.141599	-0.114932	-0.130304	-0.117397	1.85791	1.89471	1.83218	1.85636	1.60135	1.43616	1.5866	1.78011	1.79433	1.74169	1.75198	1.72752
	mean specific growth rate (hr-1)			0.0772047				0.0476232				-0.00529486				0.0743934				-0.0228266				-0.0231323				-0.00525242				0.0775121				0.0667107				0.0730783
	mean specific growth rate (day-1)			1.85291				1.14296				0				1.78544				-0.547839				-0.555176				-0.126058				1.86029				1.60106				1.75388
	SE mean specific growth rate (hr-1)			0.000617474				0.0112514				0.000662862				0.000550238				0.000653282				0.000871648				0.000257516				0.000537378				0.002933				0.000599401
	SE mean specific growth rate (day-1)			0.0148194				0.270034				0				0.0132057				0.0156788				0.0209196				0.00618038				0.0128971				0.070392				0.0143856
	Generation time (hr)			9.08089	9.01754	9.04961	8.77093	13.1004	11.844	47.4232	10.756	-197.269	-106.747	-136.2	-113.945	9.32162	9.32835	9.1445	9.4809	-31.9489	-29.3877	-31.8714	-28.5523	-30.0798	-29.9246	-27.4023	-32.9639	-117.483	-144.742	-127.667	-141.704	8.95392	8.77998	9.07962	8.96137	10.3885	11.5833	10.485	9.34521	9.27117	9.55138	9.49529	9.62972
	Generation time (day)			0.37837	0.375731	0.377067	0.365455	0.545848	0.4935	1.97597	0.448165	0	0	0	0	0.388401	0.388681	0.381021	0.395037	-1.3312	-1.22449	-1.32798	-1.18968	-1.25333	-1.24686	-1.14176	-1.37349	-4.89514	-6.03094	-5.31945	-5.90431	0.37308	0.365832	0.378318	0.373391	0.432852	0.482638	0.436877	0.389384	0.386299	0.397974	0.395637	0.401239
	Mean Generation time (hr)			8.97974				24.1225				-146.739				9.26482				-31.0693				-29.1356				-129.964				8.93784				10.8189				9.43928
	Mean Generation time (day)			0.374156				0.86587				0				0.388285				-1.26834				-1.25386				-5.53746				0.372655				0.435438				0.395287
	SE Generation time (hr)			0.0707951				8.89367				20.5553				0.0687728				0.865854				1.13689				6.34302				0.0617093				0.457345				0.0770108
	SE Generation time (day)			0.00294979				0.37057				0				0.00286553				0.0360773				0.0473704				0.264293				0.00257122				0.0190561				0.00320878
	Inhibition rate							0.314672	0.241976	0.810682	0.165297	1.04551	1.08411	1.06592	1.07879	0.0368583	0.0375534	0.0182026	0.0530387	1.28101	1.3055	1.2817	1.31444	1.29847	1.30002	1.32764	1.27236	1.07642	1.06203	1.07032	1.06336	-0.00269453	-0.0225587	0.0111877	-0.00185998	0.135767	0.224916	0.143728	0.0392891	0.0316168	0.060027	0.0544741	0.067674
	Inhibition %							31.4672	24.1976	81.0682	16.5297	104.551	108.411	106.592	107.879	3.68583	3.75534	1.82026	5.30387	128.101	130.55	128.17	131.444	129.847	130.002	132.764	127.236	107.642	106.203	107.032	106.336	-0.269453	-2.25587	1.11877	-0.185998	13.5767	22.4916	14.3728	3.92891	3.16168	6.0027	5.44741	6.7674
	mean inhibition rate							0.383157				1.06858				0.0364133				1.29566				1.29962				1.06803				-0.00568551				0.135978				0.0572505
	mean inhibition %							38.3157				106.858				3.64133				129.566				129.962				106.803				-0.568551				13.5978				5.72505
	se inhibition rate							0.145735				0.00858577				0.007127				0.00846169				0.0112901				0.00333549				0.00696043				0.0379899				0.00776378
	se inhibition %							14.5735				0.858577				0.7127				0.846169				1.12901				0.333549				0.696043				3.79899				0.776378
	ADDITIONAL TESTS
				Control				Caffeic acid (50uM)				Phenylalanine (100uM)				Caffeic acid (100uM)
Reading time	Date	Days	Hours	R1	R2	R3	R4	R1	R2	R3	R4	R1	R2	R3	R4	R1	R2	R3	R4
5:35pm	2023-03-29		0	14.4476	14.3395	14.3903	14.7464	14.721	14.6065	14.9372	14.2823	14.5175	14.6447	14.0851	14.7909	14.3268	15.2869	13.8499	14.8418
10:35am	2023-03-30		17.4	27.7193	28.5782	28.7149	29.9902	26.7758	27.7909	26.3788	26.5155	28.7734	29.0402	27.2443	28.396	20.8934	21.0561	19.2471	20.2883
5:05pm	2023-03-30		24	40.3916	41.8198	41.9756	43.7998	27.752	32.6468	26.9535	29.3815	40.45	42.7611	37.8468	39.0478	20.2929	21.1044	19.3062	19.397
11:13am	2023-03-31		41.2	149.034	154.39	156.652	165.527	29.8541	49.4603	28.7998	44.6146	133.108	159.417	132.207	128.73	20.4839	21.7896	18.7593	19.7159
5:05pm	2023-03-31		47	236.476	252.914	259.614	270.99	39.9326	61.2677	37.5375	55.6507	215.163	257.461	212.74	199.738	19.7394	19.8249	17.0592	18.214
11:10am	2023-04-01		66.2	658.918	689.331	698.077	712.149	118.337	166.075	117.399	164.925	661.611	697.441	627.779	658.616	22.416	22.4765	18.9132	21.1677
4:55pm	2023-04-01		72	817.094	844.192	882.471	897.132	212.55	241.808	207.782	248.832	861.656	870.582	818.35	821.186	21.3751	20.5776	18.3865	20.4084
11am	2023-04-02		89.9	1052.69	1136.78	1133.87	1161.08	520.004	682.548	508.267	681.091	1088.97	1113.15	1077.66	1125.12	0	0	0	0
10:50am	2023-04-03		113.6	1037.42	1093.33	1105.95	1102.79	970.448	1027.55	933.876	1046.16	1083.72	1082.27	1044.1	1077.69	25.1307	21.1425	23.6614	22.192
			Averages
		Time	control	CA (50uM)	PHE	CA (100uM)
		0	14.481	14.6367	14.5096	14.5763
		17.4	28.7507	26.8652	28.3635	20.3712
		24	41.9967	29.1835	40.0264	20.0251
		41.2	156.401	38.1822	138.366	20.1872
		47	254.999	48.5971	221.276	18.7094
		66.2	689.619	141.684	661.362	21.2434
		72	860.222	227.743	842.943	20.1869
		89.9	1121.11	597.978	1101.23	0
		113.6	1084.87	994.507	1071.95	23.0317
	Log convers
		Time	control	CA (50uM)	PHE	CA (100uM)
		0	2.67283	2.68353	2.67481	2.6794
		17.4	3.35866	3.29083	3.3451	3.01412
		24	3.73759	3.3736	3.68954	2.99699
		41.2	5.05242	3.64237	4.9299	3.00505
		47	5.54126	3.88356	5.39941	2.92903
		66.2	6.53614	4.9536	6.4943	3.05605
		72	6.75719	5.42822	6.7369	3.00503
		89.9	7.02207	6.39355	7.00418
		113.6	6.98922	6.90225	6.97723	3.13687
				Control				Caffeic acid (50uM)				Phenylalanine (100uM)				Caffeic acid (100uM)
Reading time	Date	Days	Hours	R1	R2	R3	R4	R1	R2	R3	R4	R1	R2	R3	R4	R1	R2	R3	R4
5:35pm	2023-03-29		0	14.4476	14.3395	14.3903	14.7464	14.721	14.6065	14.9372	14.2823	14.5175	14.6447	14.0851	14.7909	14.3268	15.2869	13.8499	14.8418
10:35am	2023-03-30		17.4	27.7193	28.5782	28.7149	29.9902	26.7758	27.7909	26.3788	26.5155	28.7734	29.0402	27.2443	28.396	20.8934	21.0561	19.2471	20.2883
5:05pm	2023-03-30		24	40.3916	41.8198	41.9756	43.7998	27.752	32.6468	26.9535	29.3815	40.45	42.7611	37.8468	39.0478	20.2929	21.1044	19.3062	19.397
11:13am	2023-03-31		41.2	149.034	154.39	156.652	165.527	29.8541	49.4603	28.7998	44.6146	133.108	159.417	132.207	128.73	20.4839	21.7896	18.7593	19.7159
5:05pm	2023-03-31		47	236.476	252.914	259.614	270.99	39.9326	61.2677	37.5375	55.6507	215.163	257.461	212.74	199.738	19.7394	19.8249	17.0592	18.214
11:10am	2023-04-01		66.2	658.918	689.331	698.077	712.149	118.337	166.075	117.399	164.925	661.611	697.441	627.779	658.616	22.416	22.4765	18.9132	21.1677
4:55pm	2023-04-01		72	817.094	844.192	882.471	897.132	212.55	241.808	207.782	248.832	861.656	870.582	818.35	821.186	21.3751	20.5776	18.3865	20.4084
11am	2023-04-02		89.9	1052.69	1136.78	1133.87	1161.08	520.004	682.548	508.267	681.091	1088.97	1113.15	1077.66	1125.12	0	0	0	0
10:50am	2023-04-03		113.6	1037.42	1093.33	1105.95	1102.79	970.448	1027.55	933.876	1046.16	1083.72	1082.27	1044.1	1077.69	25.1307	21.1425	23.6614	22.192
				Control				Caffeic acid (50uM)				Phenylalanine (100uM)				Caffeic acid (100uM)
				R1	R2	R3	R4	R1	R2	R3	R4	R1	R2	R3	R4	R1	R2	R3	R4
			0	2.67053	2.66302	2.66656	2.691	2.68927	2.68147	2.70385	2.65902	2.67536	2.68408	2.64512	2.69401	2.66213	2.727	2.62828	2.69745
			17	3.32213	3.35264	3.35741	3.40087	3.2875	3.32471	3.27256	3.27773	3.35945	3.36868	3.30484	3.34625	3.03943	3.04719	2.95736	3.01004
			23.5	3.69862	3.73337	3.73709	3.77963	3.32331	3.48575	3.29411	3.38036	3.70007	3.75563	3.63355	3.66479	3.01027	3.04948	2.96042	2.96512
			41.6	5.00418	5.03948	5.05403	5.10913	3.39632	3.90117	3.36037	3.79806	4.89116	5.07152	4.88437	4.85772	3.01964	3.08143	2.93169	2.98142
			47.5	5.46585	5.53305	5.5592	5.60208	3.68719	4.11525	3.62534	4.0191	5.3714	5.55087	5.36007	5.29701	2.98262	2.98694	2.83669	2.90219
			65.6	6.4906	6.53572	6.54833	6.56829	4.77354	5.11244	4.76558	5.10549	6.49468	6.54742	6.44219	6.49014	3.10978	3.11247	2.93986	3.05248
			71.3	6.70575	6.73838	6.78273	6.7992	5.35918	5.48814	5.33649	5.51678	6.75886	6.76916	6.70729	6.71075	3.06222	3.0242	2.91162	3.01595
			89.4	6.95911	7.03596	7.03339	7.05711	6.25384	6.52583	6.23101	6.5237	6.99299	7.01495	6.98255	7.02565	#NUM!	#NUM!	#NUM!	#NUM!
			113.3	6.94449	6.99698	7.00846	7.0056	6.87776	6.93493	6.83934	6.95288	6.98815	6.98682	6.95091	6.98258	3.22409	3.05129	3.16384	3.09973
			R2	0.996709	0.995886	0.995203	0.994351	0.770626	0.943961	0.749546	0.923233	0.998735	0.995645	0.99806	0.998767	0.231372	0.123578	0.163258	0.0375921
	growth rate (hr-1)			0.0665476	0.0668934	0.0671383	0.0665724	0.0347333	0.0385934	0.0351435	0.0409092	0.0666695	0.0666009	0.0669816	0.067252	0.00219713	0.00115892	-0.000789155	0.00177635
	growth rate (day-1)			1.59714	1.60544	1.61132	1.59774	0.8336	0.926242	0.843443	0.981821	1.60007	1.59842	1.60756	1.61405	0.052731	0.0278141	-0.0189397	0.0426323
	mean specific growth rate (hr-1)			0.0667879				0.0373449				0.066876				0.00108581
	mean specific growth rate (day-1)			1.60291				0.896277				1.60502				0.0260594
	SE mean specific growth rate (hr-1)			0.000140873				0.00146997				0.000150234				0.000660348
	SE mean specific growth rate (day-1)			0.00338096				0.0352793				0.00360561				0.0158483
	Generation time (hr)			10.4158	10.362	10.3242	10.4119	19.9563	17.9602	19.7234	16.9435	10.3968	10.4075	10.3483	10.3067	315.479	598.096	-878.34	390.209
	Generation time (day)			0.433992	0.431749	0.430174	0.433831	0.831511	0.748344	0.821806	0.705981	0.433198	0.433645	0.43118	0.429446	13.145	24.9207	-36.5975	16.2587
	Mean Generation time (hr)			10.3785				19.2133				10.3842				11.745
	Mean Generation time (day)			0.432436				0.77691				0.431867				4.43171
	SE Generation time (hr)			0.0218632				0.721461				0.0232526				333.634
	SE Generation time (day)			0.000910965				0.0300609				0.000968856				13.9014
	Inhibition rate							0.479946	0.42215	0.473805	0.387476	0.0017723	0.00280012	-0.00289955	-0.00694902	0.967103	0.982648	1.01182	0.973403
	Inhibition %							47.9946	42.215	47.3805	38.7476	0.17723	0.280012	-0.289955	-0.694902	96.7103	98.2648	101.182	97.3403
	mean inhibition rate							0.440844				-0.00131904				0.983742
	mean inhibition %							44.0844				-0.131904				98.3742
	se inhibition rate							0.0220095				0.00224942				0.00988723
	se inhibition %							2.20095				0.224942				0.988723
date	time	hour	Control set				Vanillic acid (1000uM)
			R1	R2	R3	R4	R1	R2	R3	R4
2023-02-28	1	0	16.0963	15.303	15.6642	15.5509	15.0622	15.7705	15.3951	14.7789
2023-03-01	2	16	26.9757	27.7543	27.2618	27.5147	26.0907	26.3702	26.4168	26.277
2023-03-01	3	22.25	37.2969	38.0199	38.4457	38.4795	36.8711	35.9926	36.2967	37.2225
2023-03-02	4	39.8	110.527	124.732	118.683	120.917	118.286	111.3	110.883	120.109
2023-03-02	5	46.3	188.965	212.315	197.07	204.954	205.599	191.71	188.965	202.29
2023-03-03	6	64.1	541.752	593.939	564.532	588.934	592.282	539.059	540.371	574.887
2023-03-03	7	70.3	632.277	712.81	676.875	709.685	678.189	651.096	645.166	682.273
2023-03-04	8	88.4	837.122	869.639	860.196	875.341	869.461	829.194	853.114	842.2
2023-03-05		114.1	911.912	932.694	917.344	957.16	929.577	895.664	924.334	915.36
			Averages
		Time	control	VA
		0	15.6536	15.2516
		16	27.3766	26.2887
		22.3	38.0605	36.5958
		39.8	118.715	115.145
		46.3	200.826	197.141
		64.1	572.289	561.65
		70.3	682.912	664.181
		88.4	860.575	848.492
		114.1	929.778	916.234
		Time	control	VA
		0	2.7507	2.72469
		16	3.30969	3.26914
		22.3	3.63918	3.59993
		39.8	4.77672	4.74619
		46.3	5.30244	5.28392
		64.1	6.34964	6.33088
		70.3	6.52637	6.49855
		88.4	6.7576	6.74346
		114.1	6.83495	6.82027
date	time	hour	Control set				Vanillic acid (1000uM)
			R1	R2	R3	R4	R1	R2	R3	R4
2023-02-28	1	0	16.0963	15.303	15.6642	15.5509	15.0622	15.7705	15.3951	14.7789
2023-03-01	2	16	26.9757	27.7543	27.2618	27.5147	26.0907	26.3702	26.4168	26.277
2023-03-01	3	22.25	37.2969	38.0199	38.4457	38.4795	36.8711	35.9926	36.2967	37.2225
2023-03-02	4	39.8	110.527	124.732	118.683	120.917	118.286	111.3	110.883	120.109
2023-03-02	5	46.3	188.965	212.315	197.07	204.954	205.599	191.71	188.965	202.29
2023-03-03	6	64.1	541.752	593.939	564.532	588.934	592.282	539.059	540.371	574.887
2023-03-03	7	70.3	632.277	712.81	676.875	709.685	678.189	651.096	645.166	682.273
2023-03-04	8	88.4	837.122	869.639	860.196	875.341	869.461	829.194	853.114	842.2
2023-03-05		114.1	911.912	932.694	917.344	957.16	929.577	895.664	924.334	915.36
Log conversion of values			Control set				Vanillic acid (1000uM)
		time	R1	R2	R3	R4	R1	R2	R3	R4
		0
		16
		22.3	3.61891	3.63811	3.64925	3.65012	3.60743	3.58331	3.59173	3.61691
		39.8	4.70526	4.82617	4.77645	4.7951	4.7731	4.71223	4.70848	4.7884
		46.3	5.24156	5.35807	5.28356	5.32278	5.32593	5.25599	5.24156	5.3097
		64.1	6.29481	6.38678	6.336	6.37831	6.38398	6.28983	6.29226	6.35417
		70.3	6.44933	6.56921	6.51749	6.56482	6.51943	6.47866	6.46951	6.52543
		R2	0.992319	0.991135	0.993515	0.993086	0.989565	0.992659	0.992954	0.991628
growth rate (hr-1)			0.0605386	0.0620254	0.0609469	0.0618971	0.0621718	0.0614818	0.0612687	0.0617145
growth rate (day-1)			1.45293	1.48861	1.46273	1.48553	1.49212	1.47556	1.47045	1.48115
mean specific growth rate (hr-1)			0.061352				0.0616592
mean specific growth rate (day-1)			1.47245				1.47982
SE mean specific growth rate (hr-1)			0.000362445				0.000193597
SE mean specific growth rate (day-1)			0.00869868				0.00464632
Generation time (hr)			11.4497	11.1752	11.373	11.1984	11.1489	11.274	11.3132	11.2315
Generation time (day)			0.47707	0.465634	0.473874	0.466599	0.464538	0.469751	0.471385	0.467979
Mean Generation time (hr)			11.2991				11.2454
Mean Generation time (day)			0.470794				0.468413
SE Generation time (hr)			0.0668478				0.0352097
SE Generation time (day)			0.00278532				0.00146707
Inhibition rate							-0.0133617	-0.00211566	0.00135783	-0.00590958
Inhibition %							-1.33617	-0.211566	0.135783	-0.590958
mean inhibition rate							-0.00500728
mean inhibition %							-0.500728
se inhibition rate							0.00315551
se inhibition %							0.315551

## Sheet: N viennensis
			N. viennensis
date	time	hour	Control				Caffeic acid (50uM)				Vanillic acid (50uM)				Syringic acid (50uM)				Phenylalanine (50uM)
			R1	R2	R3	R4	R1	R2	R3	R4	R1	R2	R3	R4	R1	R2	R3	R4	R1	R2	R3	R4
2023-03-15	5:50pm	0	4.76443	4.93498	4.76443	4.46596					4.75732	4.82838	4.45175	4.90655					4.65783	4.75732	4.63651	4.74311
2023-03-16	11:10am	17.33	5.8252	6.09864	5.90523	5.69181	4.79812	4.78478	4.77144	5.15826	5.56509	5.72516	5.31166	5.72516	4.83814	5.29165	4.97819	5.04488	5.76517	5.93191	5.97192	5.98526
2023-03-17	11:15am	41.4	12.6229	13.2573	13.0626	11.693	0.043613	0	0	0	8.48508	8.82389	8.31928	9.16991	0	0.122909	-0.0212659	0.0580306	10.2729	12.6662	12.3994	12.6229
2023-03-18	10:55am	65.1	28.2994	28.3292	30.0994	23.7253	0	0	0	0	13.2604	14.2199	13.3571	14.205	6.77471	5.92681	5.60699	7.02759	17.5668	25.25	23.7624	26.4921
2023-03-19	11:15am	89.4	56.9341	55.478	60.6538	45.0283	0	0	0	0	20.779	23.7064	21.9409	23.382	25.8794	23.216	22.9897	26.7772	0	0	0	0
2023-03-20	11:05am	113.3	109.007	104.765	111.922	85.9901	0	0	0	0	35.293	41.6809	38.1574	40.0755	61.064	60.3796	59.7544	65.7197	33.809	53.1768	47.7067	56.4588
2023-03-21	10:40am	136.8	237.55	225.141	238.217	186.698	0	0	0	0	70.5152	87.1519	79.5267	83.1553	138.654	151.217	152.389	160.357	62.4751	96.1802	87.7223	101.715
2023-03-22	11:30am	161.7	395.325	464.895	494.741	391.132	0	0	0	0					248.5	190.838	296.657	152.903	65.8589	101.356	126.532	99.3549
2023-03-23	11am	185.2	746.75	735.981	652.291	680.229	0	0	0	0	40.7328	75.0393	85.8076	89.6286	519.717	506.501	500.744	452.427	128.247	200.682	181.735	211.807
2023-03-24	11:05am	209.3	912.369	946.064	938.191	922.551	0	0	11.7521	7.13348	180.843	246.169	258.87	273.705	739.871	762.859	737.106	726.679	271.991	365.203	433.258	364.118
2023-03-25	10:42am	232.9	916.383	912.5	945.245	972.182	7.20025	9.98842	28.7841	19.4575	379.843	416.116	418.005	435.607	774.356	728.569	725.184	749.485	559.498	598.265	516.312	408.527
2023-03-26	10:50am	257	940.477	950.533	935.913	968.183	23.4184	27.7318	71.3344	51.2456	545.525	543.183	532.964	556.753	778.279	757.561	747.1	759.54	723.473	599.241	518.061	405.46
2023-03-27	10:45am	280.9	888.029	908.93	927.487	940.489	55.412	58.9875	145.94	109.876	634.646	632.189	642.356	655.547	753.589	750.112	741.192	758.54	707.705	588.422	505.611	402.996
	Time	control	CA	VA	SA	PHE
	0	4.73245		4.736		4.69869
	17.33	5.88022	4.87815	5.58177	5.03822	5.91357
	41.4	12.659	0.0109033	8.69954	0.0399185	11.9903
	65.1	27.6133	0	13.7606	6.33403	23.2678
	89.4	54.5235	0	22.4521	24.7156	0
	113.3	102.921	0	38.8017	61.7294	47.7878
	136.8	221.902	0	80.0873	150.654	87.0231
	161.7	436.523	0		222.225	98.2756
	185.2	703.813	0	72.8021	494.847	180.618
	209.3	929.794	4.7214	239.897	741.629	358.642
	232.9	936.578	16.3576	412.393	744.399	520.65
	257	948.776	43.4326	544.606	760.62	561.559
	280.9	916.234	92.5539	641.185	750.858	551.183
	Log conv
	Time	control	Av CA	VA	SA	PHE
	0	1.55444		1.55519		1.54728
	17.33	1.77159	1.58477	1.71951	1.61705	1.77725
	41.4	2.53836	-4.51869	2.16327	-3.22091	2.4841
	65.1	3.3183	0	2.62181	1.84594	3.14707
	89.4	3.99863	0	3.11138	3.20743
	113.3	4.63396	0	3.65846	4.12276	3.86677
	136.8	5.40223	0	4.38312	5.01499	4.46617
	161.7	6.07884	0		5.40369	4.58778
	185.2	6.55651	0	4.28774	6.20425	5.19638
	209.3	6.83496	1.5521	5.48021	6.60885	5.88233
	232.9	6.84223	2.79469	6.02198	6.61258	6.25508
	257	6.85517	3.77121	6.30006	6.63413	6.33072
	280.9	6.82027	4.52779	6.46332	6.62122	6.31207
date	time	hour	Control				Caffeic acid (50uM)				Vanillic acid (50uM)				Syringic acid (50uM)				Phenylalanine (50uM)
			R1	R2	R3	R4	R1	R2	R3	R4	R1	R2	R3	R4	R1	R2	R3	R4	R1	R2	R3	R4
2023-03-15	5:50pm	0	4.76443	4.93498	4.76443	4.46596					4.75732	4.82838	4.45175	4.90655					4.65783	4.75732	4.63651	4.74311
2023-03-16	11:10am	17.33	5.8252	6.09864	5.90523	5.69181	4.79812	4.78478	4.77144	5.15826	5.56509	5.72516	5.31166	5.72516	4.83814	5.29165	4.97819	5.04488	5.76517	5.93191	5.97192	5.98526
2023-03-17	11:15am	41.4	12.6229	13.2573	13.0626	11.693	0.043613	0	0	0	8.48508	8.82389	8.31928	9.16991	0	0.122909	-0.0212659	0.0580306	10.2729	12.6662	12.3994	12.6229
2023-03-18	10:55am	65.1	28.2994	28.3292	30.0994	23.7253	0	0	0	0	13.2604	14.2199	13.3571	14.205	6.77471	5.92681	5.60699	7.02759	17.5668	25.25	23.7624	26.4921
2023-03-19	11:15am	89.4	56.9341	55.478	60.6538	45.0283	0	0	0	0	20.779	23.7064	21.9409	23.382	25.8794	23.216	22.9897	26.7772	0	0	0	0
2023-03-20	11:05am	113.3	109.007	104.765	111.922	85.9901	0	0	0	0	35.293	41.6809	38.1574	40.0755	61.064	60.3796	59.7544	65.7197	33.809	53.1768	47.7067	56.4588
2023-03-21	10:40am	136.8	237.55	225.141	238.217	186.698	0	0	0	0	70.5152	87.1519	79.5267	83.1553	138.654	151.217	152.389	160.357	62.4751	96.1802	87.7223	101.715
2023-03-22	11:30am	161.7	395.325	464.895	494.741	391.132	0	0	0	0					248.5	190.838	296.657	152.903	65.8589	101.356	126.532	99.3549
2023-03-23	11am	185.2	746.75	735.981	652.291	680.229	0	0	0	0	40.7328	75.0393	85.8076	89.6286	519.717	506.501	500.744	452.427	128.247	200.682	181.735	211.807
2023-03-24	11:05am	209.3	912.369	946.064	938.191	922.551	0	0	11.7521	7.13348	180.843	246.169	258.87	273.705	739.871	762.859	737.106	726.679	271.991	365.203	433.258	364.118
2023-03-25	10:42am	232.9	916.383	912.5	945.245	972.182	7.20025	9.98842	28.7841	19.4575	379.843	416.116	418.005	435.607	774.356	728.569	725.184	749.485	559.498	598.265	516.312	408.527
2023-03-26	10:50am	257	940.477	950.533	935.913	968.183	23.4184	27.7318	71.3344	51.2456	545.525	543.183	532.964	556.753	778.279	757.561	747.1	759.54	723.473	599.241	518.061	405.46
2023-03-27	10:45am	280.9	888.029	908.93	927.487	940.489	55.412	58.9875	145.94	109.876	634.646	632.189	642.356	655.547	753.589	750.112	741.192	758.54	707.705	588.422	505.611	402.996
Log conversion of values			Control				Caffeic acid (50uM)				Vanillic acid (50uM)				Syringic acid (50uM)				Phenylalanine (50uM)
		time	R1	R2	R3	R4	R1	R2	R3	R4	R1	R2	R3	R4	R1	R2	R3	R4	R1	R2	R3	R4
		0
		17.33
		41.4	2.53551	2.58455	2.56976	2.45899	0	0	0	0	2.13831	2.17746	2.11858	2.21593		-2.09631		-2.84679	2.3295	2.53893	2.51765	2.53551
		65.1	3.34284	3.34389	3.4045	3.16654	0	0	0	0	2.58478	2.65464	2.59205	2.65359	1.9132	1.77949	1.72401	1.94984	2.86601	3.22883	3.16811	3.27685
		89.4	4.0419	4.01599	4.10518	3.80729	0	0	0	0	3.03394	3.16575	3.08835	3.15197	3.25345	3.14484	3.13504	3.28755
		113.3	4.69141	4.65172	4.7178	4.45423	0	0	0	0	3.56369	3.73004	3.64172	3.69076	4.11192	4.10065	4.09024	4.1854	3.52073	3.97362	3.86507	4.03351
		136.8	5.47038	5.41673	5.47318	5.22949	0	0	0	0	4.25583	4.46765	4.37609	4.42071	4.93198	5.01872	5.02644	5.0774	4.13477	4.56622	4.47418	4.62217
		161.7	5.97971	6.14181	6.20403	5.96905	0	0	0	0					5.51544	5.25142	5.69258	5.02981	4.18751	4.61864	4.8405	4.5987
		185.2					0	0	0	0	3.70703	4.31801	4.45211	4.49568	6.25328	6.22753	6.2161	6.11463	4.85396	5.30172	5.20255	5.35568
		209.3
		232.9
		257
		280.9
		R2	0.998272	0.998844	0.998925	0.998167	#DIV/0!	#DIV/0!	#DIV/0!	#DIV/0!	0.988762	0.991229	0.990114	0.990174	0.986156	0.948992	0.981769	0.910215	0.949882	0.953053	0.986951	0.931458
growth rate (hr-1)			0.0294159	0.0286707	0.0285245	0.0285907	0	0	0	0	0.0231737	0.0251013	0.0246912	0.0244182	0.0415187	0.0446878	0.0454804	0.0430435	0.0170847	0.0181774	0.017658	0.0183081
growth rate (day-1)			0.70598	0.688096	0.684588	0.686176	0	0	0	0	0.556168	0.602431	0.592588	0.586037	0.99645	1.07251	1.09153	1.03304	0.410032	0.436257	0.423791	0.439394
mean specific growth rate (hr-1)			0.0288004				0				0.0243461				0.0436826				0.017807
mean specific growth rate (day-1)			0.69121				0				0.584306				1.04838				0.427368
SE mean specific growth rate (hr-1)			0.000207305				0				0.000415251				0.000881908				0.000278729
SE mean specific growth rate (day-1)			0.00497533				0				0.00996603				0.0211658				0.0066895
Generation time (hr)			23.5637	24.1762	24.3001	24.2438	#DIV/0!	0	0	0	29.911	27.614	28.0727	28.3865	16.6948	15.5109	15.2406	16.1034	40.5713	38.1324	39.2541	37.8601
Generation time (day)			0.981822	1.00734	1.0125	1.01016	#DIV/0!	0	0	0	1.24629	1.15058	1.16969	1.18277	0.695617	0.646287	0.635024	0.670975	1.69047	1.58885	1.63559	1.57751
Mean Generation time (hr)			24.0709				#DIV/0!				28.496				15.8874				38.9545
Mean Generation time (day)			1.00296				#DIV/0!				1.18734				0.661976				1.6231
SE Generation time (hr)			0.170957				#DIV/0!				0.497604				0.32387				0.617615
SE Generation time (day)			0.00712321				#DIV/0!				0.0207335				0.0134946				0.025734
	Inhibition rate						1	1	1	1	0.195371	0.12844	0.14268	0.152159	-0.441601	-0.551637	-0.579156	-0.494545	0.406792	0.36885	0.386886	0.364312
	Inhibition %						100	100	100	100	19.5371	12.844	14.268	15.2159	-44.1601	-55.1637	-57.9156	-49.4545	40.6792	36.885	38.6886	36.4312
	mean inhibition rate						1				0.154663				-0.516735				0.38171
	mean inhibition %						100				15.4663				-51.6735				38.171
	se inhibition rate						0				0.0144182				0.0306213				0.00967796
	se inhibition %						0				1.44182				3.06213				0.967796
								COMBINATORIAL STUDIES
			50uM for each compound
				Control				Vanillic acid + Vanillin				Vanillic acid + Syringic acid				Vanillin + Syringic acid				Vanillic acid + Phenylalanine				Vanillic acid + Caffeic acid
Reading time	Date	Days	Hours	R1	R2	R3	R4	R1	R2	R3	R4	R1	R2	R3	R4	R1	R2	R3	R4	R1	R2	R3	R4	R1	R2	R3	R4
5:30pm	2023-03-29	1	0	9.34227	9.24136	9.39272	9.03954	9.44948	9.4684	9.34227	9.58823	9.43056	9.35488	9.31704	9.60715	10.4586	9.12153	9.62607	9.38642	9.22875	9.29812	9.15307	9.48102	9.29181	9.56931	9.29812	9.28551
11:13am	2023-03-30	2	17.6	9.97266	9.94698	10.223	10.4284	10.2037	10.223	9.86353	10.2037	10.1845	10.146	10.223	10.3193	10.0304	9.67739	10.1524	10.1331	10.0946	10.223	9.72232	10.2743	9.59394	10.146	9.89563	9.56185
11:15am	2023-03-31	3	41.7	12.8791	12.8728	13.4566	13.8647	12.1886	11.7931	12.0442	12.5903	12.8414	12.7912	12.923	13.1427	11.994	11.3411	11.6299	12.2639	12.9795	13.3374	12.9042	13.7768	10.4309	11.0398	10.908	10.9142
12pm	2023-04-01	4	66.4	21.141	21.4811	21.9157	23.2636	16.7069	16.455	16.6817	17.7903	18.9366	20.0892	20.4923	19.9443	14.8678	15.1008	15.548	16.0771	19.7113	23.2195	22.4259	22.766	11.6997	11.9831	12.4492	12.2225
11:40am	2023-04-02	5	90.1	38.9044	43.1745	39.5527	42.3142	25.9011	25.471	25.3276	26.6429	29.4355	33.2692	33.5684	34.8339	21.7308	21.9614	24.2242	24.885	33.6682	44.228	42.3703	40.5938	13.5086	13.6707	13.6083	13.6083
11:20am	2023-04-03	6	113.8	76.2895	93.6139	76.9494	85.4962	39.9576	40.0236	38.1559	40.8948	49.5075	59.295	57.4009	62.2847	33.4964	34.9484	41.6802	39.522	61.3541	88.2285	84.7702	76.3225	15.215	14.4428	14.5418	15.0368
12:50pm	2023-04-04	7	139.3	162.971	203.045	165.322	174.499	59.236	57.851	56.3541	60.0334	85.6	106.984	102.227	112.447	56.9836	60.3832	73.3169	78.0315	111.936	156.319	158.362	134.068	15.7623	14.9649	14.9649	15.3636
10:38am	2023-04-05	8	161.1	296.382	399.43	340.578	353.878	75.1302	76.5467	76.9985	81.026	138.614	176.547	165.214	180.727	92.4962	98.6294	128.744	126.907	177.351	251.256	254.02	209.273	14.2879	13.5911	13.4992	15
10:42am	2023-04-06	9	185.1	684.245	675.918	646.334	667.462	90.3766	93.361	98.0297	101.014	249.821	316.897	287.939	326.441	149.326	171.34	222.223	218.706	303.038	433.377	438.194	355.28	6.10386	5.09921	5.09921	6.72439
10:56am	2023-04-07	10	209.4	868.687	894.678	890.578	902.126	108.55	111.86	125.401	123.822	390.804	514.29	468.853	504.962	249.753	273.073	350.595	346.608	439.364	627.169	652.295	529.148	14.7064	14.3227	14.6086	16.7074
10:50am	2023-04-08	11	233.3	898.419	913.651	908.612	905.822	130.202	136.558	161.054	151.209	626.209	769.581	689.814	793.109	388.419	412.992	520.24	512.178	674.465	915.512	921.713	771.364	17.3891	16.7922	17.3736	20.676
			Averages
		Time	control	VAN+VA	VA+SA	VAN+SA	VA+PHE	VA+CA
		0	9.25397	9.4621	9.42741	9.64815	9.29024	9.36119
		17.6	10.1428	10.1235	10.2182	9.99833	10.0786	9.79935
		41.7	13.2683	12.154	12.9246	11.8072	13.2495	10.8232
		66.4	21.9504	16.9085	19.8656	15.3984	22.0307	12.0886
		90.1	40.9865	25.8356	32.7768	23.2003	40.2151	13.599
		113.8	83.0872	39.758	57.122	37.4118	77.6688	14.8091
		139.3	176.459	58.3686	101.814	67.1788	140.171	15.2639
		161.1	347.567	77.4253	165.276	111.694	222.975	14.0946
		185.1	668.49	95.6954	295.274	190.399	382.472	5.75667
		209.4	889.018	117.408	469.727	305.007	561.994	15.0863
		233.3	906.626	144.756	719.678	458.457	820.764	18.0578
	Log conversion	Time	control	VA+PHE	CA+PHE	VAN+VA	CA+VA	VAN+CA
		0	2.22505	2.24729	2.24362	2.26677	2.22896	2.23657
		17.6	2.31676	2.31486	2.32417	2.30242	2.31041	2.28232
		41.7	2.58538	2.49766	2.55913	2.46871	2.58396	2.38169
		66.4	3.08878	2.82782	2.98899	2.73427	3.09244	2.49226
		90.1	3.71324	3.25175	3.48972	3.14417	3.69424	2.61
		113.8	4.41989	3.68281	4.04519	3.62199	4.35245	2.69524
		139.3	5.17309	4.06678	4.62315	4.20736	4.94286	2.72549
		161.1	5.85096	4.34931	5.10761	4.71576	5.40706	2.64579
		185.1	6.50502	4.56117	5.6879	5.24912	5.94666	1.75036
		209.4	6.79012	4.76566	6.15215	5.72034	6.33149	2.71379
		233.3	6.80973	4.97505	6.5788	6.12787	6.71024	2.89358
			50uM for each compound
				Control				Vanillic acid + Vanillin				Vanillic acid + Syringic acid				Vanillin + Syringic acid				Vanillic acid + Phenylalanine				Vanillic acid + Caffeic acid
Reading time	Date	Days	Hours	R1	R2	R3	R4	R1	R2	R3	R4	R1	R2	R3	R4	R1	R2	R3	R4	R1	R2	R3	R4	R1	R2	R3	R4
5:30pm	2023-03-29	1	0	9.34227	9.24136	9.39272	9.03954	9.44948	9.4684	9.34227	9.58823	9.43056	9.35488	9.31704	9.60715	10.4586	9.12153	9.62607	9.38642	9.22875	9.29812	9.15307	9.48102	9.29181	9.56931	9.29812	9.28551
11:13am	2023-03-30	2	17.6	9.97266	9.94698	10.223	10.4284	10.2037	10.223	9.86353	10.2037	10.1845	10.146	10.223	10.3193	10.0304	9.67739	10.1524	10.1331	10.0946	10.223	9.72232	10.2743	9.59394	10.146	9.89563	9.56185
11:15am	2023-03-31	3	41.7	12.8791	12.8728	13.4566	13.8647	12.1886	11.7931	12.0442	12.5903	12.8414	12.7912	12.923	13.1427	11.994	11.3411	11.6299	12.2639	12.9795	13.3374	12.9042	13.7768	10.4309	11.0398	10.908	10.9142
12pm	2023-04-01	4	66.4	21.141	21.4811	21.9157	23.2636	16.7069	16.455	16.6817	17.7903	18.9366	20.0892	20.4923	19.9443	14.8678	15.1008	15.548	16.0771	19.7113	23.2195	22.4259	22.766	11.6997	11.9831	12.4492	12.2225
11:40am	2023-04-02	5	90.1	38.9044	43.1745	39.5527	42.3142	25.9011	25.471	25.3276	26.6429	29.4355	33.2692	33.5684	34.8339	21.7308	21.9614	24.2242	24.885	33.6682	44.228	42.3703	40.5938	13.5086	13.6707	13.6083	13.6083
11:20am	2023-04-03	6	113.8	76.2895	93.6139	76.9494	85.4962	39.9576	40.0236	38.1559	40.8948	49.5075	59.295	57.4009	62.2847	33.4964	34.9484	41.6802	39.522	61.3541	88.2285	84.7702	76.3225	15.215	14.4428	14.5418	15.0368
12:50pm	2023-04-04	7	139.3	162.971	203.045	165.322	174.499	59.236	57.851	56.3541	60.0334	85.6	106.984	102.227	112.447	56.9836	60.3832	73.3169	78.0315	111.936	156.319	158.362	134.068	15.7623	14.9649	14.9649	15.3636
10:38am	2023-04-05	8	161.1	296.382	399.43	340.578	353.878	75.1302	76.5467	76.9985	81.026	138.614	176.547	165.214	180.727	92.4962	98.6294	128.744	126.907	177.351	251.256	254.02	209.273	14.2879	13.5911	13.4992	15
10:42am	2023-04-06	9	185.1	684.245	675.918	646.334	667.462	90.3766	93.361	98.0297	101.014	249.821	316.897	287.939	326.441	149.326	171.34	222.223	218.706	303.038	433.377	438.194	355.28	6.10386	5.09921	5.09921	6.72439
10:56am	2023-04-07	10	209.4	868.687	894.678	890.578	902.126	108.55	111.86	125.401	123.822	390.804	514.29	468.853	504.962	249.753	273.073	350.595	346.608	439.364	627.169	652.295	529.148	14.7064	14.3227	14.6086	16.7074
10:50am	2023-04-08	11	233.3	898.419	913.651	908.612	905.822	130.202	136.558	161.054	151.209	626.209	769.581	689.814	793.109	388.419	412.992	520.24	512.178	674.465	915.512	921.713	771.364	17.3891	16.7922	17.3736	20.676
				Control				Vanillic acid + Vanillin				Vanillic acid + Syringic acid				Vanillin + Syringic acid				Vanillic acid + Phenylalanine				Vanillic acid + Caffeic acid
				R1	R2	R3	R4	R1	R2	R3	R4	R1	R2	R3	R4	R1	R2	R3	R4	R1	R2	R3	R4	R1	R2	R3	R4
			0
			17.6
			41.7	2.55561	2.55512	2.59947	2.62934	2.5005	2.46751	2.48858	2.53293	2.55268	2.54876	2.55901	2.57587	2.4844	2.42843	2.45358	2.50666	2.56337	2.59057	2.55755	2.62298	2.34477	2.40151	2.38949	2.39007
			66.4	3.05122	3.06718	3.0872	3.14689	2.81582	2.80063	2.81431	2.87865	2.9411	3.00018	3.02005	2.99294	2.6992	2.71475	2.74393	2.7774	2.98119	3.14499	3.11022	3.12527	2.45956	2.4835	2.52166	2.50328
			90.1	3.66111	3.76525	3.67763	3.74512	3.25428	3.23754	3.23189	3.28252	3.3822	3.50463	3.51359	3.55059	3.07873	3.08929	3.18735	3.21426	3.51655	3.78936	3.74645	3.70361	2.60333	2.61525	2.61068	2.61068
			113.8	4.33453	4.53918	4.34315	4.44847	3.68782	3.68947	3.64168	3.711	3.90212	4.08253	4.05006	4.13172	3.51144	3.55387	3.73003	3.67686	4.11666	4.47993	4.43994	4.33497	2.72228	2.6702	2.67703	2.7105
			139.3	5.09357	5.31343	5.10789	5.16192	4.08153	4.05787	4.03165	4.0949	4.44969	4.67268	4.6272	4.72248	4.04276	4.10071	4.29479	4.35711	4.71793	5.0519	5.06488	4.89835	2.75762	2.70571	2.70571	2.732
			161.1	5.69165	5.99004	5.83064	5.86895	4.31922	4.3379	4.34379	4.39477	4.93169	5.17359	5.10724	5.19699	4.52717	4.59137	4.85783	4.84345	5.17813	5.52647	5.53741	5.34364	2.65941	2.60942	2.60263	2.70805
			185.1	6.52832	6.51607	6.47132	6.50348	4.50399	4.53647	4.58527	4.61526	5.52074	5.75858	5.66275	5.78825	5.00613	5.14365	5.40368	5.38773	5.71386	6.07161	6.08266	5.87291
			209.4
			233.3
			R2	0.99815	0.996756	0.995306	0.997053	0.98599	0.98879	0.995214	0.993393	0.996061	0.998417	0.999039	0.99832	0.986931	0.989162	0.990881	0.98857	0.998216	0.997828	0.998095	0.99869	0.756292	0.668556	0.622064	0.860102
	growth rate (hr-1)			0.0291283	0.0296858	0.0290133	0.0286808	0.0144757	0.0148546	0.0151287	0.014918	0.021744	0.0233039	0.0223219	0.0234479	0.0197198	0.0206639	0.0226785	0.0223824	0.0231428	0.0245465	0.0250832	0.0231103	0.00234202	0.00145257	0.00109568	0.0022331
	growth rate (day-1)			0.699079	0.71246	0.696318	0.688338	0.347417	0.35651	0.363089	0.358033	0.521855	0.559292	0.535725	0.562751	0.473276	0.495934	0.544283	0.537177	0.555427	0.589117	0.601996	0.554646	0.0562084	0.0348616	0.0262962	0.0535944
	mean specific growth rate (hr-1)			0.029127				0.0148443				0.0227044				0.0213612				0.0239707
	mean specific growth rate (day-1)			0.699049				0.356262				0.544906				0.512668				0.575297
	SE mean specific growth rate (hr-1)			0.000209036				0.000136101				0.000406303				0.000704648				0.000499575
	SE mean specific growth rate (day-1)			0.00501687				0.00326642				0.00975127				0.0169115				0.0119898
	Generation time (hr)			23.7964	23.3494	23.8907	24.1677	47.8835	46.6622	45.8167	46.4637	31.8777	29.7439	31.0524	29.5611	35.1498	33.5438	30.5641	30.9684	29.9509	28.2381	27.634	29.9931	295.962	477.187	632.621	310.397
	Generation time (day)			0.991515	0.972893	0.995446	1.00699	1.99514	1.94426	1.90903	1.93599	1.32824	1.23933	1.29385	1.23171	1.46457	1.39766	1.2735	1.29035	1.24795	1.17659	1.15142	1.24971	12.3317	19.8828	26.3592	12.9332
	Mean Generation time (hr)			23.801				46.7875				30.8913				33.0859				28.6076
	Mean Generation time (day)			0.99171				1.9461				1.27328				1.35652				1.20642
	SE Generation time (hr)			0.169909				0.431844				0.550952				1.08749				0.600581
	SE Generation time (day)			0.00707954				0.0179935				0.0229563				0.0453119				0.0250242
	Inhibition rate							0.503015	0.490007	0.480596	0.487828	0.253479	0.199924	0.233637	0.194977	0.322972	0.290558	0.221394	0.23156	0.205452	0.15726	0.138836	0.20657	0.919593	0.95013	0.962383	0.923332
	Inhibition %							50.3015	49.0007	48.0596	48.7828	25.3479	19.9924	23.3637	19.4977	32.2972	29.0558	22.1394	23.156	20.5452	15.726	13.8836	20.657	91.9593	95.013	96.2383	92.3332
	mean inhibition rate							0.490362				0.220504				0.266621				0.17703				0.93886
	mean inhibition %							49.0362				22.0504				26.6621				17.703				93.886
	se inhibition rate							0.00467267				0.0139493				0.0241922				0.0171516				0.0103789
	se inhibition %							0.467267				1.39493				2.41922				1.71516				1.03789
	Nv
									Syringic acid								Vanillin								2,6 dihydrobenzoic acid
					control				80uM				160uM				20uM				50uM				200uM				400uM
	Reading time	Date	Days	Hours	R1	R2	R3	R4	R1	R2	R3	R4	R1	R2	R3	R4	R1	R2	R3	R4	R1	R2	R3	R4	R1	R2	R3	R4	R1	R2	R3	R4		TIME (H)	CONTROL	SA (80)	SA 160	VAN 20	VAN 50
	12pm	2023-02-16	1	0	9.75979	9.04992	9.18731	9.00412	9.44684	9.23311	9.5079	9.25601	8.32478	8.95069	8.99649	9.37051	8.88963	9.23311	9.38577	9.26364	8.7904	8.80566	9.31708	8.89001	8.7446	9.44684	8.92016	8.97359	9.33234	8.75987	9.17968	9.11098		0	9.25029	9.36096	8.91062	9.19304	8.95079
	11am	2023-02-17	2	23	17.8831	17.8755	18.3689	17.8831	16.2285	16.5245	17.0786	17.9438	16.9723	17.2455	17.3214	16.3271	17.0178	17.2683	16.9799	16.9268	17.6934	15.9628	16.7901	16.441	16.5017	18.3917	17.3442	16.7674	15.978	16.4941	17.1848	16.608		23	18.0027	16.9438	16.9666	17.0482	16.7218
	12:30pm	2023-02-18	3	48.5	35.7087	35.8024	39.4623	39.7289	27.7332	33.4393	33.8211	36.0113	32.092	31.9119	32.5459	31.9623	33.4249	32.3802	29.1885	30.3197	31.213	29.1525	27.5819	30.1179	35.0603	38.4897	34.4335	33.7563	32.8053	34.4263	32.6972	32.2073		48.5	37.6756	32.7512	32.128	31.3283	29.5164
	1:00pm	2023-02-20	5	97	132.283	155.654	193.582	186.109	101.803	110.456	126.243	116.021	111.389	103.143	113.365	109.641	127.278	134.276	104.551	131.477	124.393	101.854	94.575	118.667	154.399	171.306	132.266	127.413	143.353	159.344	162.042	110.065		97	166.907	113.63	109.385	124.396	109.872
	12:30pm	2023-02-21	6	120.5	222.539	249.722	320.242	314.572	176.074	180.478	196.309	163.301	163.12	156.483	161.873	160.659	223.056	226.174	166.78	219.405	201.281	171.054	151.486	201.117	265.959	284.403	214.704	207.319	232.385	254.243	257.196	173.384		120.5	276.769	179.04	160.534	208.854	181.234
	11am	2023-02-22	7	143	540.161	645.85	727.103	730.763	349.934	353.756	380.012	390.042	355.666	355.98	379.968	357.68	577.916	576.174	421.396	570.717	532.5	438.48	373.357	508.953	679.198	735.023	578.168	547.212	583.309	648.347	673.742	472.52		143	660.969	368.436	362.324	536.551	463.323
	11:30am	2023-02-23	8	167.5	677.679	742.712	747.458	778.789	345.151	355.204	370.968	317.358	353.314	324.638	363.57	361.68	645.584	671.042	475.82	633.478	576.327	438.658	482.497	569.892	750.837	762.701	660.143	586.663	632.915	675.627	765.154	502.767		167.5	736.659	347.171	350.8	606.481	516.844
	10:20am	2023-02-24	9	190.33	758.567	722.929	743.606	748.609	536.405	534.159	601.871	581.156	520.312	476.321	499.152	490.762	664.349	789.268	748.655	751.105	784.182	717.249	653.101	722.224	784.442	756.228	793.648	785.63	777.277	759.532	687.402	735.291		190.33	743.428	563.398	496.637	738.344	719.189
	12:20pm	2023-02-25	10	216.33	766.461	760.418	771.259	772.907	730.769	735.769	786.972	735.402	611.237	599.37	610.468	627.756	778.841	789.536	776.094	774.006	737.05	758.073	776.204	760.527	756.059	811.109	794.444	807.849	786.935	789.682	794.37	784.701		216.33	767.761	747.228	612.208	779.619	757.964
	4pm	2023-02-27	12	268	729.398	746.836	749.147	764.491	754.056	759.148	764.78	759.509	636.285	623.721	612.059	621.518	786.659	762.145	752.324	740.482	706.219	728.712	712.646	727.448	767.488	751.024	762.217	761.495	756.151	741.421	767.849	749.761		268	747.468	759.373	623.396	760.403	718.756
									Syringic acid								Vanillin								2,6 dihydrobenzoic acid
					Control				80uM				160uM				20uM				50uM				200uM				400uM
					R1	R2	R3	R4	R1	R2	R3	R4	R1	R2	R3	R4	R1	R2	R3	R4	R1	R2	R3	R4	R1	R2	R3	R4	R1	R2	R3	R4
				0																															TIME (H)	CONTROL	SA (80)	SA 160	VAN 20	VAN 50
				23	2.88386	2.88343	2.91066	2.88386	2.78677	2.80484	2.83782	2.88725	2.83158	2.84755	2.85195	2.79283	2.83426	2.84887	2.83203	2.8289	2.87319	2.77026	2.82079	2.79978	2.80346	2.9119	2.85326	2.81943	2.77121	2.803	2.84403	2.80988			23	2.89045	2.82917	2.83098	2.83602	2.816
				48.5	3.57539	3.57801	3.67535	3.68208	3.32263	3.50973	3.52109	3.58383	3.46861	3.46298	3.48265	3.46456	3.5093	3.47755	3.37378	3.4118	3.44084	3.37254	3.31716	3.40512	3.55707	3.65039	3.53903	3.51917	3.49059	3.53882	3.48729	3.47219			48.5	3.62771	3.48432	3.4697	3.4431	3.38391
				97	4.88494	5.04764	5.2657	5.22633	4.62304	4.70461	4.83821	4.75377	4.71303	4.63612	4.73062	4.69721	4.84637	4.8999	4.64968	4.87883	4.82345	4.62354	4.54939	4.77632	5.03954	5.14345	4.88481	4.84744	4.96531	5.07107	5.08785	4.70107			97	5.10615	4.72991	4.69424	4.8187	4.69318
				120.5	5.4051	5.52035	5.76908	5.75121	5.1709	5.19561	5.27969	5.09559	5.09449	5.05294	5.08681	5.07928	5.40742	5.4213	5.11667	5.39092	5.3047	5.14198	5.02049	5.30388	5.58334	5.65039	5.36926	5.33426	5.4484	5.53829	5.54984	5.15551			120.5	5.61144	5.18545	5.07838	5.33408	5.19276
				143	6.29187	6.47057	6.58907	6.59409	5.85774	5.86861	5.9402	5.96625	5.87399	5.87488	5.94009	5.87964	6.35943	6.35641	6.04357	6.34689	6.27758	6.08331	5.92254	6.23236	6.52091	6.5999	6.35986	6.30484	6.36872	6.47443	6.51285	6.15808			143	6.4864	5.9082	5.89215	6.27658	6.12895
				167.5	6.51867	6.61031	6.61668	6.65774	5.84398	5.87269	5.91612	5.76003	5.86736	5.78271	5.89597	5.89076	6.47016	6.50883	6.16504	6.45123	6.35668	6.08372	6.17897	6.34545	6.62119	6.63687	6.49246	6.37445	6.45034	6.51564	6.64008	6.22013			167.5	6.60085	5.84821	5.8592	6.39881	6.2412
				190.33
				216.33
				268
				R2	0.990889	0.98968	0.994887	0.99544	0.99864	0.997362	0.996145	0.980302	0.990003	0.987584	0.984769	0.988813	0.988978	0.991142	0.986008	0.990764	0.990666	0.9908	0.989082	0.993391	0.992705	0.991288	0.984941	0.98568	0.991366	0.990755	0.990136	0.978097
		growth rate (hr-1)			0.027567	0.029147	0.0303635	0.0304341	0.0255943	0.0249989	0.0255841	0.0244558	0.0246777	0.0243776	0.0248632	0.0249036	0.0284874	0.0286028	0.0260113	0.0288002	0.0276568	0.0266956	0.0251723	0.0279508	0.0305429	0.030315	0.0287735	0.0284442	0.0295853	0.0301557	0.0310636	0.0272326
		growth rate (day-1)			0.661608	0.699528	0.728723	0.730418	0.614263	0.599973	0.614019	0.586939	0.592265	0.585063	0.596716	0.597686	0.683697	0.686468	0.624272	0.691204	0.663764	0.640694	0.604135	0.670819	0.733029	0.727559	0.690565	0.682661	0.710048	0.723736	0.745526	0.653582
		mean specific growth rate (hr-1)			0.0293779				0.0251583				0.0247055				0.0279754				0.0268689				0.0295189				0.0295093
		mean specific growth rate (day-1)			0.705069				0.603799				0.592932				0.67141				0.644853				0.708454				0.708223
		SE mean specific growth rate (hr-1)			0.00067203				0.00027239				0.000119848				0.000657882				0.000625819				0.000531726				0.00081766
		SE mean specific growth rate (day-1)			0.0161287				0.00653737				0.00287635				0.0157892				0.0150197				0.0127614				0.0196238
		Generation time (hr)			25.1441	23.7811	22.8283	22.7753	27.0821	27.7271	27.0928	28.3429	28.088	28.4337	27.8785	27.8332	24.3317	24.2335	26.6479	24.0675	25.0624	25.9649	27.5361	24.7988	22.6942	22.8648	24.0897	24.3687	23.4287	22.9856	22.3138	25.4528
		Generation time (day)			1.04767	0.990879	0.95118	0.948973	1.12842	1.1553	1.12887	1.18095	1.17033	1.18474	1.1616	1.15972	1.01382	1.00973	1.11033	1.00281	1.04427	1.08187	1.14734	1.03328	0.945593	0.952702	1.00374	1.01536	0.976197	0.957734	0.929742	1.06054
		Mean Generation time (hr)			23.6322				27.3007				28.1334				25.071				26.1878				23.2163				22.9094
		Mean Generation time (day)			0.984675				1.14838				1.1691				1.03417				1.07669				0.979349				0.981052
		SE Generation time (hr)			0.554401				0.301029				0.136877				0.611689				0.617858				0.42377				0.675903
		SE Generation time (day)			0.0231001				0.0125429				0.00570321				0.025487				0.0257441				0.0176571				0.0281626
		Inhibition rate							0.128791	0.149058	0.129136	0.167544	0.159991	0.170205	0.153678	0.152302	0.0303121	0.0263821	0.114596	0.019665	0.058584	0.0913035	0.143155	0.0485768	-0.039655	-0.0318974	0.0205715	0.0317822	-0.00706144	-0.0264755	-0.0573802	0.0730241
		Inhibition %							12.8791	14.9058	12.9136	16.7544	15.9991	17.0205	15.3678	15.2302	3.03121	2.63821	11.4596	1.9665	5.8584	9.13035	14.3155	4.85768	-3.9655	-3.18974	2.05715	3.17822	-0.706144	-2.64755	-5.73802	7.30241
		mean inhibition rate							0.143632				0.159044				0.0477387				0.0854048				-0.00479966				-0.00447324
		mean inhibition %							14.3632				15.9044				4.77387				8.54048				-0.479966				-0.447324
		se inhibition rate							0.00927195				0.00407953				0.0223938				0.0213024				0.0180995				0.0278325
		se inhibition %							0.927195				0.407953				2.23938				2.13024				1.80995				2.78325
