# Supplementary material for: Biological Nitrification Inhibitors with Antagonistic and Synergistic Effects on Growth of Ammonia Oxidisers and Soil Nitrification
Source: Microb Ecol. 2024 Nov 20;87(1):143. doi: 10.1007/s00248-024-02456-2 (PMC11579066; doi:10.1007/s00248-024-02456-2)
Supplement: Supplementary file 4 — Supplementary material 4: Comparisons single, combined metabolites, and q values calculations (XLSX 19 kb) [file 248_2024_2456_MOESM4_ESM.xlsx]

## Sheet: Authors information
Sulemana Issifu1, Prashamsha Acharya1, Jasmeet Kaur-Bhambra2,4, Cecile Gubry-Rangin2, Frank Rasche1,3
1Institute of Agricultural Sciences in the Tropics (Hans-Ruthenberg-Institute), University of Hohenheim, Garbenstr. 13, 70599 Stuttgart, Germany.
2School of Biological Sciences, Cruickshank Building, Room 1.13, University of Aberdeen, St Machar Drive, Aberdeen, AB24 3UU, Scotland.
3International Institute of Tropical Agriculture (IITA), P.O. Box 30772-00100, Nairobi, Kenya.
4Present address: Department of Plant and Environmental Sciences, University of Copenhagen, Thorvaldsensvej 40, 1871 Frederiksberg C, Denmark.
Corresponding authors: Frank Rasche (f.rasche@cgiar.org) and Cecile Gubry-Rangin (c.rangin@abdn.ac.uk)
Description: mean values of percentage inhbitions as well as the q value estimates for the combinatorial studies.

## Sheet: N viennensis
N. viennensis										p<0.0001
Treatments 50 uM	Significance levels							Least Sq Mean
Caffeic acid	A							100
Vanillic acid + Caffeic acid	A							93.89
Vanillic acid + Vanillin		B						49.04
Phenylalanine			C					38.171
Vanillin + syringic acid				D				30.9672
Vanillic acid + syringic acid				D	E			22.05
Vanillic acid + Phenylalanine					E			17.7
Vanillic acid					E	F		15.4663
Vanillin						F		8.5405
Syringic acid							G	-51.6735

## Sheet: AOB
N europaea					p<0.0001
Treatments	Significance levels			Means
Caffeic acid 200uM	A			100
Caffeic acid + Phenylalanine 200+200uM	A			100
Caffeic acid + Vanillic acid 200+200uM	A			100
Vanillin + Caffeic acid 200+200uM	A			100
Vanillic acid + Phenylalanine 200+200uM	A			78.0573
Phenylalanine 200uM		B		33.0717
Vanillin 200uM		B	C	9.99144
Vanillin + Vanillic acid 200+200uM			C	5.42139
Vanillic acid 200uM			C	2.79305
N multiformis
Treatments	significance levels			Means
Caffeic acid 200uM	A			100
Caffeic acid + Phenylalanine 200+200uM	A			100
Vanillic acid + Phenylalanine 200+200uM	A			100
Caffeic acid + Vanillic acid 200+200uM	A			100
Vanillin + Caffeic acid 200+200uM	A			100
Phenylalanine 200uM		B		26.7694
Vanillin + Vanillic acid 200+200uM		B	C	19.095
Vanillin 200uM			C	8.77048
Vanillic acid 200uM			C	7.59587
N briensis
Treatments	significance levels		Means
Caffeic acid 200uM	A		100
Caffeic acid + Phenylalanine 200+200uM	A		100
Caffeic acid + Vanillic acid 200+200uM	A		100
Vanillin + Caffeic acid 200+200uM	A		100
Vanillic acid + Phenylalanine 200+200uM	A		84.8352
Phenylalanine 200uM		B	17.0217
Vanillin + Vanillic acid 200+200uM		B	11.6897
Vanillin 200uM		B	4.50241
Vanillic acid 200uM		B	0.93795
N. tenuis
Treatments	significance levels			Means
Caffeic acid 200uM	A			100
Caffeic acid + Phenylalanine 200+200uM	A			100
Caffeic acid + Vanillic acid 200+200uM	A			100
Vanillin + Caffeic acid 200+200uM	A			100
Vanillic acid + Phenylalanine 200+200uM		B		57.3051
Phenylalanine 200uM			C	13.5734
Vanillin 200uM			C	4.3731
Vanillin + Vanillic acid 200+200uM			C	3.6502
Vanillic acid 200uM			C	-0.3835

## Sheet: q values
	NV 50+50
Metabolite	Mean	Std Err
Caffeic acid 50uM	100	0					CA+VA	-0.0635182
Phenylalanine 50uM	38.171	0.967796					VA+VAN	-0.453726
Syringic acid 50uM	-51.6735	3.06213					VA+PH	-0.0329778
Vanillic acid 50uM	15.4663	1.44					VA+SA	0.0286734
Vanillic acid + Caffeic acid 50+50	90.9047	1.04					VAN+SA	0.0777711
Vanillic acid + Phenylalanine 50+50	17.7	1.72
Vanillic acid + syringic acid 50+50uM	21.8775	1.39
Vanillic acid + Vanillin 50+50uM	49.04	0.47
Vanillin 50uM	8.5405	2.13											Equation used
Vanillin + syringic acid 50+50uM	30.9672	2.42											q = EA+B +…/(EA + EB +… − EA× EB ×...)
													where EA+B+…, EA, EB,… are the average effects of the combination treatments, and individual treatments of the selected metabolites A and B, respectively
	NE		NM		NB		NT					q values
Metabolite	Mean	Std Err	Mean	Std Err	Mean	Std Err	Mean	Std Err				NE	NM	NB	NT	NV
Caffeic acid 200uM	100	0	100	0	100	0	100	0			CA+PH	-0.031505	-0.039213	-0.0630857	-0.0804011
Caffeic acid + Phenylalanine 200+200uM	100	0	100	0	100	0	100	0			CA+VAN	-0.112467	-0.130161	-0.289236	-0.300356
Caffeic acid + Vanillic acid 200+200uM	100	0	100	0	100	0	100	0			CA+VA	-0.566534	-0.0410579	14.0004	0.724824	-0.0635182
Phenylalanine 200uM	33.0717	1.35908	26.7694	7.03322	17.0217	3.81396	13.5734	3.78804			VA+VAN	-0.358508	-0.379976	9.60285	0.644149	-0.453726
Vanillic acid 200uM	2.79305	0.684942	7.59587	0.287824	0.937953	0.408586	-0.38348	0.695999			VA+PH	-1.3814	-0.591815	42.5432	3.11525	-0.0329778
Vanillic acid + Phenylalanine 200+200uM	78.0573	15.1533	100	0	84.8352	15.1648	57.3051	19.8693			VA+SA					0.0286734		0.0286734
Vanillin 200uM	9.99144	1.37545	8.77048	1.34715	4.50241	1.08518	4.37311	0.554114			VAN+SA					0.0777711
Vanillin + Caffeic acid 200+200uM	100	0	100	0	100	0	100	0
Vanillin + Vanillic acid 200+200uM	5.42139	0.826257	19.095	1.15454	11.6897	0.864784	3.65016	0.711709
																			Caffeic acid	A							100
																			Vanillic acid + Caffeic acid	A							93.89
	NV 50+50																		Vanillic acid + Vanillin		B						49.04
Metabolite	Mean	Std Err																	Phenylalanine			C					38.171
Caffeic acid 50uM	100	0										Interactive effects (q values)							Vanillin + syringic acid				D				30.9672
Phenylalanine 50uM	38.171	0.967796									Combinations	N. europea	N. multiformis	N. briensis	N. tenuis	N. viennensis			Vanillic acid + syringic acid				D	E			22.05
Syringic acid 50uM	-51.6735	3.06213									CA+PH	-0.031505	-0.039213	-0.0630857	-0.0804011				Vanillic acid + Phenylalanine					E			17.7
Vanillic acid 50uM	15.4663	1.44									CA+VAN	-0.112467	-0.130161	-0.289236	-0.300356				Vanillic acid					E	F		15.4663
Vanillic acid + Caffeic acid 50+50	90.9047	1.04									CA+VA	-0.566534	-0.0410579	14.0004	0.724824	-0.0635182			Vanillin						F		8.5405
Vanillic acid + Phenylalanine 50+50	17.7	1.72									VA+VAN	-0.358508	-0.379976	9.60285	0.644149	-0.453726			Syringic acid							G	-51.6735
Vanillic acid + syringic acid 50+50uM	21.8775	1.39									VA+PH	-1.3814	-0.591815	42.5432	3.11525	-0.0329778
Vanillic acid + Vanillin 50+50uM	49.04	0.47									VA+SA					0.0286734
Vanillin 50uM	8.5405	2.13									VAN+SA					0.0777711
Vanillin + syringic acid 50+50uM	30.9672	2.42
Vanillin + syringic acid 50+50uM	30.9672	2.58235

## Sheet: miscellaneous
METABOLITE	REP	N. viennensis								METABOLITE	REP	N. viennensis
VA+VAN	1	50.3015								VA		19.5371
VA+VAN	2	49.0007								VA		12.844
VA+VAN	3	48.0596								VA		14.268
VA+VAN	4	48.7828								VA		15.2159
VA+SA		25.3479								VAN		5.8584
VA+SA		19.9924								VAN		9.13035
VA+SA		23.3637								VAN		14.3155
VA+SA		19.4977								VAN		4.85768
VAN+SA		32.2972								CA		100
VAN+SA		29.0558								CA		100
VAN+SA		22.1394								CA		100
VAN+SA		23.156								CA		100
VA+PHE		20.5452								SA		-44.1601
VA+PHE		15.726								SA		-55.1637
VA+PHE		13.8836								SA		-57.9156
VA+PHE		20.657								SA		-49.4545
VA+CA		91.9593								PHE		40.6792
VA+CA		95.013								PHE		36.885
VA+CA		96.2383								PHE		38.6886
VA+CA		92.3332								PHE		36.4312
VA		19.5371
VA		12.844
VA		14.268
VA		15.2159
VAN		5.8584
VAN		9.13035
VAN		14.3155
VAN		4.85768
CA		100
CA		100
CA		100
CA		100
SA		-44.1601
SA		-55.1637
SA		-57.9156
SA		-49.4545
PHE		40.6792
PHE		36.885
PHE		38.6886
PHE		36.4312
